# Supplementary material for: Upregulation of the NLRC4 inflammasome contributes to poor prognosis in glioma patients
Source: Sci Rep. 2019 May 27;9:7895. doi: 10.1038/s41598-019-44261-9 (PMC6536517; doi:10.1038/s41598-019-44261-9)
Supplement: Supplementary file 2 — Supplementary Table S1 [file 41598_2019_44261_MOESM2_ESM.xlsx]

## Sheet: Table S1
	Lower grade glioma	Glioblastoma	Solid tissue normal	P-value
NOD1	0.345771	0.436682	0.227342	2.8085e-16
RIPK2	0.511105	0.467305	0.254051	4.7646e-05
CHUK	0.630275	0.552395	0.643529	8.23034e-13
IKBKB	0.607444	0.680345	0.159703	2.72667e-17
NFKB1	0.417753	0.515612	0.327599	9.38481e-16
RELA	0.589904	0.627335	0.215413	1.6625e-12
IL1B	0.491567	0.596902	0.684306	2.84635e-10
IL18	0.499497	0.645351	0.384654	8.02271e-19
IL6	0.234185	0.417761	0.494044	6.56879e-33
CXCL1	0.290409	0.407046	0.415596	7.36314e-16
CXCL3	0.348424	0.484015	0.347748	1.16823e-16
CCL2	0.453456	0.628249	0.57937	3.09142e-30
CCL5	0.418614	0.590947	0.385837	9.70266e-29
DEFA1B	0.0757792	0.234079	0.0454001	4.38227e-29
NOD2	0.414751	0.538596	0.218306	2.90742e-17
TAB1	0.605029	0.405815	0.509229	1.51665e-53
TAB3	0.254013	0.227423	0.317943	2.95764e-05
MAPK1	0.591057	0.476834	0.861163	2.56318e-22
MAPK3	0.531778	0.4372	0.898475	2.00723e-20
MAPK8	0.753088	0.653548	0.828665	4.55464e-18
MAPK10	0.769169	0.633178	0.904975	2.25914e-41
MAPK9	0.406832	0.275468	0.854649	6.78627e-31
MAPK11	0.622206	0.552458	0.829497	1.84662e-08
MAPK12	0.64364	0.567475	0.586584	4.40724e-09
MAPK13	0.44436	0.671378	0.714159	1.33757e-46
MAPK14	0.24821	0.334772	0.271467	3.39636e-33
JUN	0.428031	0.540428	0.502518	4.37143e-14
ATG16L1	0.366214	0.468685	0.618886	3.30847e-25
ATG5	0.356826	0.478887	0.388162	9.58604e-41
ATG12	0.334516	0.406163	0.29022	3.35088e-13
GABARAPL1	0.5314	0.353565	0.917881	1.20204e-45
RBCK1	0.466517	0.558829	0.23797	1.285e-11
XIAP	0.616557	0.514042	0.636151	2.17845e-27
CARD6	0.446555	0.605648	0.216301	2.73117e-24
TRIP6	0.500303	0.736897	0.370894	1.54429e-43
BIRC2	0.476453	0.563387	0.38535	4.36286e-19
BIRC3	0.408444	0.588953	0.557379	1.38381e-35
TRAF5	0.409675	0.652234	0.429648	1.68962e-43
CARD9	0.504116	0.574366	0.484523	1.78717e-05
TNFAIP3	0.312856	0.463583	0.29747	1.98875e-32
MAVS	0.633635	0.542517	0.212414	3.45198e-14
TRAF3	0.6217	0.575387	0.734132	9.44178e-06
IKBKE	0.496103	0.646127	0.36629	5.08887e-26
TANK	0.43017	0.558336	0.212492	5.56477e-32
IRF3	0.453049	0.5816	0.433389	3.23213e-17
IRF7	0.410985	0.560891	0.315504	1.67547e-22
NLRX1	0.737451	0.663921	0.543944	5.1896e-16
ANTXR2	0.426629	0.603125	0.176688	4.59136e-38
ANTXR1	0.700303	0.601144	0.1666	1.92058e-25
NLRP1	0.56153	0.472887	0.51783	2.47665e-07
PYCARD	0.561505	0.721435	0.497659	1.88027e-28
CASP1	0.443546	0.641172	0.285317	5.5539e-38
BCL2	0.593134	0.44628	0.52877	8.18903e-29
CTSB	0.338336	0.523233	0.305087	4.09297e-54
P2RX7	0.598077	0.462197	0.556745	2.22728e-35
TRPV2	0.469506	0.675803	0.671889	4.81043e-39
PLCB1	0.751734	0.48595	0.832694	6.91143e-68
PLCB3	0.675556	0.554241	0.361781	6.81179e-29
PLCB4	0.5745	0.40622	0.634609	1.08911e-44
ITPR1	0.394997	0.37998	0.746503	3.8507e-05
ITPR2	0.546705	0.422906	0.341379	8.20348e-26
VDAC1	0.407583	0.499207	0.645811	9.89373e-21
VDAC2	0.565552	0.413035	0.635048	1.25705e-29
VDAC3	0.300114	0.391937	0.482845	5.40982e-15
OAS1	0.38158	0.563343	0.306245	4.0901e-33
OAS2	0.340737	0.521548	0.309963	2.49376e-27
OAS3	0.391196	0.540756	0.305409	6.83911e-24
DHX33	0.792076	0.740224	0.765423	4.78295e-06
MFN1	0.440594	0.493647	0.421111	2.74848e-10
MFN2	0.617227	0.582775	0.88261	5.39612e-05
RIPK1	0.419327	0.663356	0.2301	1.99657e-60
RIPK3	0.468575	0.613448	0.356728	5.45634e-20
DNM1L	0.373942	0.301194	0.594567	3.54276e-20
NAMPT	0.259822	0.557182	0.231564	1.44869e-73
CYBB	0.588893	0.687869	0.50457	5.68381e-12
CYBA	0.448452	0.637047	0.344889	4.27145e-27
TXNIP	0.509599	0.452255	0.129565	7.35068e-13
TXN	0.409683	0.588574	0.507655	3.63613e-41
NEK7	0.489803	0.391807	0.359189	1.14897e-12
BRCC3	0.469995	0.531933	0.488593	5.85038e-09
HSP90AA1	0.427269	0.399812	0.616686	4.94881e-05
HSP90AB1	0.279278	0.215703	0.413006	3.44615e-16
CARD8	0.49081	0.555138	0.132897	1.29694e-10
PYDC1	0.21812	0.129379	0.777489	2.15589e-11
MEFV	0.412233	0.524985	0.59625	2.02813e-17
PSTPIP1	0.594228	0.421346	0.254409	9.76136e-31
CASP8	0.431102	0.725241	0.313695	2.99203e-61
FADD	0.427947	0.694977	0.287901	4.96443e-76
CARD16	0.402597	0.612052	0.303032	6.37275e-39
NLRP12	0.242339	0.402198	0.25346	7.57494e-26
NAIP	0.466781	0.593375	0.425804	8.54659e-19
NLRC4	0.42315	0.540751	0.351273	1.12693e-16
PRKCD	0.654789	0.702432	0.904413	4.01145e-06
GBP2	0.399992	0.524492	0.235079	5.05234e-18
GBP5	0.328986	0.517211	0.263402	8.76989e-34
AIM2	0.44183	0.424677	0.176638	0.000114612
IFI16	0.485337	0.616105	0.279858	2.86772e-27
TP53BP1	0.591773	0.425126	0.67393	7.22432e-25
RHOA	0.499296	0.686102	0.306036	8.14364e-61
GBP1	0.382349	0.571104	0.263771	4.84544e-37
GBP3	0.540393	0.634996	0.372313	6.03265e-08
GBP4	0.378957	0.437791	0.328943	2.92698e-06
GBP7	0.289927	0.118613	0.0367323	1.59088e-19
CASP5	0.219601	0.458123	0.189348	1.40947e-33
CASP4	0.361692	0.705687	0.239929	6.23467e-91
GSDMD	0.441509	0.665952	0.359305	9.33045e-43
IFNAR2	0.412487	0.58403	0.158408	3.39003e-44
JAK1	0.462125	0.370883	0.341367	3.38493e-13
STAT1	0.315829	0.465135	0.314884	7.37254e-23
STAT2	0.350302	0.448322	0.378446	1.04276e-11
MYD88	0.549046	0.819494	0.390129	6.11757e-61
IRAK4	0.402978	0.602653	0.223618	1.62244e-54
TMEM173	0.394079	0.515713	0.348963	7.89339e-25

## Sheet: Description
Supplementary Table S1	Average value of differential expressed genes between solid tissue normal, LGG, and GBM. ANOVA analysis was performed, and represented signficant genes after Bonferroni corrections.
