# Supplementary material for: Upregulation of the NLRC4 inflammasome contributes to poor prognosis in glioma patients
Source: Sci Rep. 2019 May 27;9:7895. doi: 10.1038/s41598-019-44261-9 (PMC6536517; doi:10.1038/s41598-019-44261-9)
Supplement: Supplementary file 3 — Supplementary Table S2 [file 41598_2019_44261_MOESM3_ESM.xlsx]

## Sheet: Table S2
sampleID	NOD1	NFKB1	IL1B	IL18	IL6	TNF	CXCL1	CXCL2	CXCL3	CCL2	CCL5	NOD2	TAB2	MAPK11	JUN	CARD6	TRIP6	BIRC3	CARD9	TNFAIP3	IKBKE	IRF7	ANTXR2	NLRP1	PYCARD	CASP1	CTSB	NLRP3	TRPM2	TRPV2	PLCB1	PLCB2	ITPR2	OAS1	OAS2	OAS3	RIPK3	NAMPT	CYBB	CYBA	CARD8	PYDC1	MEFV	CASP8	CARD16	NLRP6	NLRP12	NAIP	NLRC4
TCGA-CS-4938-01	0.412595	0.546971	0.499781	0.480402	0.195885	0.769666	0.0996693	0.57211	0.387443	0.555395	0.44093	0.419146	0.693885	0.571871	0.410706	0.838044	0.755141	0.512431	0.484307	0.408469	0.494577	0.395186	0.429687	0.374581	0.596276	0.575304	0.486529	0.545264	0.591397	0.372134	0.896912	0.499598	0.784671	0.310348	0.232423	0.277887	0.483769	0.445751	0.740493	0.448501	0.483278	0	0.141744	0.443257	0.335794	0	0.387705	0.450625	0.397734
TCGA-CS-4941-01	0.487747	0.591519	0.424551	0.639374	0.216435	0.331223	0.366322	0.403004	0.314551	0.592752	0.71829	0.635036	0.622431	0.480363	0.536672	0.54627	0.772817	0.618244	0.629466	0.572933	0.802286	0.760765	0.638673	0.617355	0.786212	0.728161	0.478359	0.556389	0.759745	0.626577	0.525958	0.677196	0.680078	0.741785	0.915952	0.857005	0.652462	0.58834	0.724752	0.790268	0.599796	0.171226	0.448212	0.797964	0.558773	0.16535	0.481557	0.451759	0.593322
TCGA-CS-4942-01	0.427795	0.528545	0.418978	0.759333	0.0670556	0.190701	0.036349	0.510457	0.373346	0.345061	0.57775	0.513047	0.500103	0.493383	0.245846	0.649864	0.490714	0.449915	0.646064	0.482719	0.66955	0.661882	0.482311	0.495612	0.763233	0.752086	0.530963	0.702427	0.774106	0.587744	0.854197	0.671173	0.674644	0.730538	0.68855	0.604402	0.633149	0.400292	0.836611	0.674683	0.440722	0.126716	0.448761	0.55898	0.610491	0.42418	0	0.600516	0.769638
TCGA-CS-4943-01	0.265034	0.276063	0.645294	0.690747	0.239861	0.490107	0.177302	0.386518	0.295896	0.483429	0.357226	0.460678	0.64624	0.438029	0.42445	0.424828	0.330348	0.331966	0.501538	0.397379	0.53971	0.314916	0.218539	0.394611	0.651351	0.532431	0.176326	0.573874	0.573774	0.392907	0.76526	0.541284	0.704573	0.35537	0.316302	0.278696	0.387378	0.251058	0.713399	0.424348	0.402626	0.0680095	0	0.408193	0.440966	0	0.079851	0.49412	0.546327
TCGA-CS-4944-01	0.302833	0.4587	0.29476	0.590104	0	0.3009	0.328099	0.421172	0.132353	0.506734	0.601616	0.262207	0.413706	0.537771	0.354271	0.473737	0.565456	0.298652	0.342899	0.311672	0.522178	0.446254	0.501701	0.378029	0.618866	0.519858	0.603298	0.413348	0.501838	0.424104	0.625725	0.323596	0.596868	0.400233	0.237366	0.241137	0.306815	0.329502	0.613447	0.517595	0.269729	0.335605	0.324029	0.380138	0.50507	0	0.312442	0.152251	0.475969
TCGA-CS-5393-01	0.375222	0.526616	0.471915	0.7277	0.175945	0.394125	0.298652	0.350415	0.378115	0.295277	0.258769	0.457819	0.554103	0.514677	0.231323	0.57849	0.442723	0.424374	0.575116	0.436422	0.456966	0.306337	0.527225	0.719425	0.751126	0.607779	0.494144	0.654456	0.634582	0.542718	0.786548	0.65261	0.547281	0.449599	0.307013	0.237926	0.619496	0.313704	0.692977	0.565374	0.548515	0.604653	0.393966	0.529199	0.42102	0.335457	0.312442	0.575348	0.549096
TCGA-CS-5394-01	0.160667	0.386902	0.0590603	0.132404	0.0826206	0.0886451	0.179719	0.11357	0	0.115135	0.288895	0.224579	0.391102	0.667894	0	0.389351	0.128242	0.219467	0.0609893	0.356298	0.715169	0.0703712	0.484774	0.412402	0.179198	0.238425	0.31449	0.151477	0.246621	0.0993614	0.971171	0.118676	0.574695	0.310851	0.384029	0.376465	0.184411	0.454148	0.407936	0.0419958	0.317515	0.069546	0.197604	0.262125	0.223027	0.161721	0.278145	0.262726	0.132297
TCGA-CS-5395-01	0.438825	0.451452	0.388308	0.368273	0.0658773	0.271523	0.0385365	0.210454	0.130501	0.235812	0.383218	0.249027	0.525706	0.608374	0.36352	0.434442	0.808574	0.351603	0.406418	0.369351	0.354747	0.410394	0.712883	0.37583	0.460798	0.401606	0.361441	0.47359	0.499321	0.383309	0.717998	0.449649	0.617122	0.352273	0.384612	0.491467	0.347522	0.42886	0.661303	0.299965	0.597814	0	0.320304	0.655014	0.358236	0.128947	0.49797	0.425128	0.386228
TCGA-CS-5396-01	0.181651	0.574363	0.107482	0.481912	0.0568712	0.146242	0.217297	0.0552637	0.0384267	0.356636	0.465052	0.651981	0.321108	0.348962	0.359901	0.923689	0.418693	0.403297	0.12287	0.452488	0.643718	0.420592	0.671387	0.39053	0.376575	0.305253	0.483201	0.216107	0.437626	0.292468	0.949666	0.162428	0.618219	0.372207	0.356147	0.449927	0.438427	0.361659	0.527303	0.283198	0.293787	0	0.640995	0.49484	0.312568	0.343392	0.374762	0.358404	0.328776
TCGA-CS-5397-01	0.608501	0.442133	0.58669	0.601349	0.220225	0.612338	0.170315	0.47951	0.26607	0.528983	0.418117	0.219545	0.476088	0.495902	0.426787	0.518008	0.7679	0.48332	0.584241	0.412242	0.70753	0.322625	0.731971	0.478177	0.583244	0.647107	0.535314	0.572907	0.704902	0.674392	0.700372	0.644469	0.703493	0.380814	0.297113	0.397409	0.545255	0.460918	0.75862	0.449788	0.549286	0.613555	0.504039	0.758867	0.590391	0.198219	0	0.640627	0.610812
TCGA-CS-6186-01	0.621645	0.45557	0.380619	0.562407	0.0478321	0.279187	0.292284	0.315601	0.198097	0.369244	0.355523	0.309373	0.505126	0.55364	0.369913	1	0.748145	0.332374	0.564769	0.485239	0.412922	0.596055	0.539225	0.533512	0.602362	0.512662	0.326927	0.404311	0.465605	0.351977	0.107773	0.561055	0.530994	0.654048	0.618956	0.729098	0.552807	0.345328	0.50947	0.468776	0.731454	0.0969536	0.372696	0.620443	0.488512	0.093626	0.30905	0.461965	0.385941
TCGA-CS-6188-01	0.50026	0.612181	0.449003	0.785478	0.274213	0.114115	0.379973	0.480287	0.36359	0.52504	0.390274	0.347963	0.718207	0.654661	0.46362	0.545571	0.804806	0.558074	0.494712	0.482681	0.852745	0.610559	0.64464	0.567528	0.67901	0.623898	0.514004	0.495452	0.650689	0.681086	0.431466	0.55632	0.687738	0.552664	0.518119	0.537989	0.616185	0.803961	0.627096	0.500705	0.605412	0.0743896	0.480012	0.744954	0.667356	0.373488	0.384548	0.550948	0.484515
TCGA-CS-6290-01	0.500834	0.584741	0.597638	0.840252	0.327013	0.502564	0.30167	0.554655	0.46554	0.534844	0.542024	0.563449	0.633092	0.557379	0.25873	0.795971	0.602886	0.409042	0.754218	0.563109	0.84909	0.735103	0.33116	0.849074	0.840913	0.804955	0.489878	0.710143	0.801113	0.646119	0.757812	0.777536	0.633732	0.77068	0.744444	0.526369	0.776333	0.353402	0.821549	0.758533	0.709488	0.0863647	0.66428	0.74233	0.630758	0.323586	0.49446	0.7385	0.727863
TCGA-CS-6665-01	0.481981	0.610157	1	0.796315	0.445716	0.769436	0.309191	0.606188	0.212442	0.601638	0.673264	0.514553	0.684581	0.461938	0.545758	0.627918	0.49504	0.548465	0.789196	0.595797	0.856049	0.437255	0.445692	0.779475	0.680512	0.800366	0.57049	0.878326	0.798567	0.711244	0.477673	0.860588	0.558231	0.49956	0.54975	0.46499	0.761087	0.430079	0.8679	0.713047	0.490132	0.0703143	0.523084	0.719735	0.682072	0.514709	0.418472	0.850456	0.813164
TCGA-CS-6666-01	0.437658	0.595825	0.485977	0.453015	0.241377	0.530995	0.248381	0.46754	0.256453	0.566864	0.544869	0.332608	0.610385	0.177707	0.389693	0.57745	0.270848	0.326334	0.370678	0.509672	0.576679	0.426712	0.597664	0.572897	0.492626	0.546091	0.358263	0.456258	0.452216	0.56174	0.716199	0.463464	0.47823	0.481695	0.588258	0.481208	0.535922	0.419117	0.652404	0.373396	0.631121	0	0.0805315	0.48415	0.467615	0.0805458	0.484832	0.420518	0.518572
TCGA-CS-6667-01	0.518668	0.496517	0.288197	0.592855	0.104942	0.419754	0.40418	0.408409	0.306378	0.44149	0.389467	0.240896	0.559152	0.530719	0.375511	0.574632	0.372915	0.380793	0.492858	0.410634	0.300225	0.263442	0.487456	0.813829	0.559902	0.555223	0.35886	0.452483	0.536497	0.417891	0.902653	0.537489	0.5328	0.357896	0.334233	0.0672085	0.457031	0.431691	0.612373	0.457828	0.686201	0	0.415348	0.485717	0.474081	0	0.204902	0.308854	0.42159
TCGA-CS-6668-01	0.249407	0.473996	0.116908	0.25764	0.0617903	0.223589	0.199067	0.354146	0.159929	0.219007	0.257706	0.554426	0.339126	0.520838	0.164893	0.2181	0.205198	0.42545	0.081022	0.449715	0.527698	0.109381	0.239337	0.238237	0.221095	0.216229	0.305339	0.235314	0.222818	0.232459	0.854771	0.454933	0.439754	0.19111	0.192021	0.451378	0.251084	0.313816	0.351803	0.0812588	0.108343	0.392123	0.259059	0.154979	0.0641396	0.0682559	0.199274	0.464928	0.202304
TCGA-CS-6669-01	0.210237	0.164588	0.246115	0.349649	0.0769434	0.0825539	0.228252	0.0433334	0	0.0598752	0.242904	0.057264	0.279051	0.963749	0.194181	0.133934	0.317674	0.666482	0.23693	0.237878	0.553122	0.0277915	0.182457	0.432372	0.290114	0.232869	0.40163	0.362522	0.923243	0.709898	0.791823	0.489444	0.340918	0.208186	0.186221	0.265521	0.266597	0.275183	0.353929	0.110825	0.0949379	0.688095	0.417106	0.211511	0.193168	0.0872875	0.405059	0.187222	0.367258
TCGA-CS-6670-01	0.265386	0.450958	0.795031	0.276985	0.38812	0.414582	0.330482	0.578083	0.439249	0.624829	0.274978	0.416008	0.443129	0.647356	0.364656	0.715482	0.519442	0.413156	0.178599	0.240296	0.459299	0.373738	0.390772	0.306152	0.421381	0.327792	0.333646	0.32806	0.549285	0.436144	0.711606	0.293377	0.523125	0.401182	0.191203	0.285579	0.185404	0.355687	0.29679	0.241767	0.287759	0.526522	0.380565	0.296344	0.177133	0.130431	0.21357	0.272804	0.195652
TCGA-DB-5270-01	0.414337	0.366687	0.801335	0.543669	0.470213	0.666602	0.121714	0.479935	0.313018	0.655709	0.511623	0.37891	0.483751	0.670199	0.485526	0.446254	0.568295	0.402085	0.528023	0.439271	0.455781	0.392651	0.466406	0.419019	0.654596	0.617447	0.40163	0.583159	0.845013	0.684009	0.857393	0.576614	0.5507	0.436798	0.408187	0.45898	0.361175	0.39268	0.67805	0.483039	0.162625	0.268364	0.582926	0.438713	0.592851	0.12098	0.419767	0.461453	0.441753
TCGA-DB-5273-01	0.423384	0.542171	0.682973	0.662387	0.18472	0.404238	0.13729	0.526639	0.444824	0.578488	0.458714	0.424808	0.641345	0.474086	0.449714	0.576371	0.629231	0.326629	0.650389	0.403519	0.853872	0.585677	0.492718	0.519406	0.753848	0.705116	0.515903	0.641737	0.663505	0.478554	0.712428	0.642282	0.73023	0.59308	0.555083	0.519833	0.544388	0.352407	0.747617	0.651393	0.632828	0	0.290552	0.621095	0.530376	0	0.317521	0.493479	0.616366
TCGA-DB-5274-01	0.402918	0.196028	0.590474	0.639035	0.245645	0.622805	0.412583	0.497166	0.171427	0.549001	0.645609	0.337713	0.194756	0.79418	0.15394	0.414175	0.454619	0.478402	0.424784	0.233371	0.672796	0.539573	0.240996	0.374681	0.737867	0.537481	0.424113	0.273469	0.53963	0.55197	0.538728	0.485689	0.149632	0.382551	0.369316	0.230787	0.510729	0.264782	0.54993	0.726181	0.280465	0.184371	0.463161	0.352418	0.6556	0	0.216472	0.137801	0.539929
TCGA-DB-5275-01	0.351494	0.497105	0.728256	0.412126	0.564715	0.323797	0.528108	0.601111	0.509213	0.78551	0.444374	0.517998	0.501563	0.591479	0.715876	0.31246	0.481437	0.491762	0.506999	0.564628	0.523733	0.362895	0.254621	0.448816	0.574798	0.439787	0.356407	0.495416	0.518588	0.387848	0.805943	0.549654	0.733648	0.303375	0.21758	0.281932	0.37929	0.275365	0.51007	0.36555	0.0935616	0.333985	0.502346	0.389261	0.38687	0.161269	0.0813805	0.413092	0.41298
TCGA-DB-5276-01	0.471693	0.497341	0.923326	0.638386	0.310056	0.631337	0.249016	0.532956	0.444475	0.663694	0.634428	0.358897	0.608591	0.427664	0.474314	0.673769	0.424962	0.486912	0.61807	0.500912	0.709202	0.423562	0.54075	0.730659	0.660575	0.6633	0.531752	0.639696	0.77156	0.615056	0.75114	0.703015	0.595998	0.495457	0.33038	0.212938	0.562188	0.407875	0.719969	0.56689	0.506455	0.252296	0.449954	0.656071	0.631174	0.211284	0.414531	0.697602	0.55917
TCGA-DB-5277-01	0.344431	0.383819	0.481083	0.350382	0.0855045	0.359814	0.138638	0.355523	0.237111	0.382221	0.328478	0.301368	0.629197	0.359677	0.381044	0.43686	0.388107	0.320113	0.304055	0.389505	0.286581	0.095943	0.528398	0.313165	0.395586	0.476418	0.185691	0.363855	0.458324	0.445684	0.671296	0.413434	0.551506	0.373087	0.431307	0.400529	0.362468	0.370896	0.567198	0.290197	0.415316	0.128136	0.48435	0.378958	0.367388	0	0.203491	0.585408	0.364902
TCGA-DB-5278-01	0.200504	0.391914	0.366962	0.375921	0.0781464	0.293518	0.181491	0.470927	0.405262	0.278062	0.4055	0.383526	0.39815	0.632961	0.199179	0.386193	0.494905	0.434006	0.246055	0.361425	0.672757	0.238215	0.554911	0.491134	0.370676	0.426752	0.354402	0.410729	0.653264	0.410544	0.787137	0.485662	0.619735	0.273383	0.199831	0.283768	0.336013	0.267697	0.571891	0.260807	0.017369	0.158399	0.459194	0.45215	0.297103	0.112222	0.297245	0.429572	0.386689
TCGA-DB-5279-01	0.30971	0.436509	0.758392	0.219361	0.189532	0.736213	0.411082	0.329677	0.072284	0.547796	0.641367	0.236964	0.578579	0.549629	0.522474	0.456128	0.403332	0.360691	0.204653	0.336296	0.244033	0.0379003	0.494813	0.406062	0.356787	0.35772	0.345485	0.453698	0.582843	0.415564	0.88948	0.31426	0.656889	0.355119	0.227402	0.354212	0.158382	0.441742	0.558219	0.232669	0.333067	0.464993	0.659523	0.355782	0.356001	0.194671	0.655888	0.212646	0.355767
TCGA-DB-5280-01	0.323669	0.457288	0.29285	0.392104	0.12045	0.299592	0.138613	0.514909	0.617455	0.375729	0.345209	0.274954	0.442052	0.231821	0.307652	0.668032	0.341856	0.275218	0.419409	0.28553	0.448394	0.411804	0.335618	0.635483	0.531681	0.506748	0.33915	0.486379	0.575248	0.339206	0.920419	0.502455	0.749145	0.363897	0.301317	0.330406	0.426776	0.310241	0.721608	0.382352	0.625919	0.0724689	0.367826	0.447342	0.345814	0.123722	0.350878	0.622739	0.436613
TCGA-DB-5281-01	0.472675	0.493128	0.518685	0.409981	0.297309	0.315867	0.213193	0.286079	0.362625	0.532147	0.459442	0.227884	0.599569	0.476023	0.507367	0.465222	0.353431	0.352	0.397968	0.34255	0.680318	0.350896	0.589133	0.32737	0.503379	0.446818	0.447855	0.447705	0.725314	0.667122	0.875795	0.444941	0.701832	0.338751	0.347908	0.244077	0.410238	0.388965	0.623693	0.372373	0.572931	0.269666	0.576153	0.435754	0.380487	0.301345	0.316619	0.505624	0.522089
TCGA-DB-A4X9-01	0.35218	0.516332	0.588625	0.455245	0.0499003	0.269967	0.233364	0.501233	0.399349	0.416249	0.0293776	0.687433	0.435901	0.678143	0.515301	0.361309	0.554067	0.278493	0.548975	0.45683	0.224887	0.463397	0.38127	0.550669	0.606438	0.5115	0.354316	0.591701	0.563533	0.350496	0.810287	0.572643	0.651261	0.262342	0.174765	0.214248	0.347743	0.327806	0.61174	0.490268	0.520576	0.101146	0.298534	0.324997	0.291005	0.298587	0.118757	0.507033	0.384493
TCGA-DB-A4XA-01	0.409944	0.348543	0.391697	0.47624	0.0884461	0.420134	0.206681	0.382859	0.411614	0.498422	0.590692	0.324366	0.395971	0.749443	0.25701	0.416573	0.447809	0.329201	0.500043	0.336144	0.586281	0.397555	0.452563	0.654938	0.632649	0.500968	0.467928	0.354487	0.630234	0.428874	0.705446	0.610159	0.466265	0.322292	0.389335	0.328878	0.540699	0.354089	0.546391	0.545504	0.366016	0.563968	0.504104	0.553749	0.45479	0.173123	0.505461	0.505204	0.312273
TCGA-DB-A4XB-01	0.338277	0.44764	0.77205	0.453876	0.219813	0.619799	0.203612	0.578684	0.465869	0.460672	0.402586	0.47224	0.616459	0.550346	0.467109	0.170731	0.48387	0.467105	0.546475	0.479124	0.426644	0.413723	0.447904	0.525131	0.504451	0.464545	0.279891	0.544862	0.654966	0.334551	0.73429	0.590536	0.474973	0.340866	0.156354	0.339112	0.361018	0.207014	0.608348	0.360085	0.456715	0.230801	0.466418	0.476753	0.336662	0.099771	0.323855	0.633585	0.448565
TCGA-DB-A4XC-01	0.368067	0.55276	0.333901	0.718754	0.170333	0.292837	0.314931	0.55335	0.435765	0.418864	0.415469	0.594912	0.517274	0.652413	0.399916	0.638192	0.532606	0.380861	0.583796	0.435372	0.368566	0.557795	0.384756	0.710332	0.604762	0.573397	0.416156	0.585354	0.730278	0.457147	0.802607	0.638111	0.648278	0.506224	0.452806	0.442262	0.572751	0.334282	0.647801	0.572197	0.624928	0.379413	0.683389	0.514864	0.398685	0.444099	0.358643	0.338339	0.519973
TCGA-DB-A4XD-01	0.199874	0.568504	0.316949	0.555803	0.0464396	0.405043	0.233331	0.433358	0.453206	0.206727	0.177023	0.450023	0.456405	0.385097	0.526368	0.471118	0.473275	0.367875	0.426954	0.307393	0.296999	0.359895	0.503679	0.507974	0.499303	0.48561	0.36302	0.463526	0.559542	0.334532	0.88436	0.534471	0.615139	0.155105	0.107532	0.177588	0.466064	0.333791	0.633711	0.360596	0.646508	0	0.366101	0.37209	0.330385	0.248702	0.251652	0.51263	0.480553
TCGA-DB-A4XE-01	0.375463	0.326352	0.342467	0.534399	0.141453	0.110172	0.161497	0.512787	0.361987	0.260069	0.171857	0.520118	0.446871	0.641447	0.367252	0.455748	0.508508	0.456793	0.515563	0.337093	0.477142	0.274796	0.411638	0.507142	0.568175	0.470579	0.33979	0.541583	0.582071	0.386636	0.710085	0.585037	0.544008	0.302267	0.176568	0.297071	0.362468	0.23662	0.636572	0.386425	0.592529	0	0.333946	0.43343	0.328947	0.379843	0.106559	0.537633	0.518588
TCGA-DB-A4XF-01	0.481277	0.64708	0.245306	0.76303	0.14451	0.0851088	0.223571	0.448259	0.395576	0.322321	0.323213	0.283768	0.327029	0.430822	0.563007	0.432303	0.568988	0.566516	0.419021	0.421598	0.410998	0.318875	0.476395	0.732858	0.489261	0.535648	0.491499	0.446277	0.673418	0.444953	0.852444	0.542787	0.627975	0.34114	0.274564	0.284269	0.496366	0.424907	0.672351	0.339016	0.613257	0	0.536033	0.409003	0.435961	0.487242	0.109854	0.534341	0.441323
TCGA-DB-A4XG-01	0.252002	0.455947	0.263832	0.25527	0.0645507	0.256838	0.212642	0.35851	0.282128	0.324526	0.00501929	0.715702	0.344738	0.530661	0.299685	0.537396	0.133549	0.383524	0.2439	0.328269	0.386468	0.290244	0.425849	0.203665	0.211374	0.133491	0.25777	0.292252	0.49204	0.327704	0.737905	0.246928	0.429498	0.235321	0.160208	0.410789	0.237588	0.326474	0.213857	0.0429478	0.389056	0.348398	0.239788	0.155032	0.0706891	0.0716429	0.207452	0.433431	0.316172
TCGA-DB-A4XH-01	0.313288	0.327646	0.677693	0.215932	0.157438	0.348339	0.298618	0.511546	0.32826	0.374228	0.235523	0.21087	0.343175	0.728944	0.375998	0.416453	0.446981	0.52928	0.264536	0.325206	0.317155	0.307462	0.282525	0.457434	0.382783	0.328596	0.234497	0.431459	0.497819	0.322453	0.676447	0.336847	0.547523	0.234144	0.330055	0.386597	0.306642	0.358	0.318829	0.210561	0.473286	0.235361	0.339977	0.228646	0.144445	0.227283	0.210432	0.295996	0.245735
TCGA-DB-A64L-01	0.314864	0.395162	0.678019	0.481361	0.271527	0.422476	0.491877	0.53704	0.341022	0.367056	0.601833	0.536965	0.284433	0.685351	0.523139	0.334626	0.399125	0.468884	0.403314	0.399164	0.451854	0.400585	0.111917	0.527311	0.488296	0.473677	0.337337	0.381753	0.676909	0.297661	0.772832	0.511656	0.481971	0.337505	0.411703	0.376427	0.384193	0.388138	0.447864	0.365021	0.27284	0.61925	0.766646	0.422916	0.468007	0.309684	0.646201	0.412123	0.420109
TCGA-DB-A64O-01	0.46057	0.420012	0.350397	0.690803	0.272112	0.120118	0.521231	0.437882	0.273964	0.530417	0.387824	0.261119	0.37293	0.618739	0.487895	0.345379	0.795681	0.680589	0.725189	0.360134	0.78106	0.461807	0.729659	0.696404	0.670148	0.556534	0.435696	0.493505	0.724284	0.464321	0.669449	0.688717	0.609285	0.503412	0.386896	0.410686	0.531618	0.432476	0.615381	0.538258	0.530403	0.419097	0.477271	0.821052	0.510656	0.443857	0.266438	0.450881	0.375406
TCGA-DB-A64P-01	0.360578	0.417988	0.507702	0.590104	0.214079	0.412725	0.514584	0.538113	0.379618	0.539328	0.429769	0.402759	0.38636	0.610079	0.407217	0.387212	0.352941	0.415263	0.328917	0.358197	0.676644	0.402115	0.355964	0.483863	0.546643	0.478131	0.415325	0.376066	0.47589	0.461032	0.705415	0.451352	0.564197	0.254306	0.265806	0.214454	0.434218	0.421879	0.565841	0.356206	0.410141	0.330912	0.418961	0.449421	0.382864	0.142205	0.23114	0.31361	0.391798
TCGA-DB-A64Q-01	0.279697	0.555584	0.41872	0.555197	0.0408612	0.271204	0.340521	0.430692	0.274114	0.313894	0.198912	0.12549	0.343995	0.697886	0.334377	0.398565	0.479849	0.454844	0.304889	0.25507	0.542042	0.380622	0.454038	0.297197	0.355513	0.315308	0.297553	0.342713	0.426268	0.224688	0.819798	0.407224	0.542959	0.414555	0.26447	0.433902	0.415078	0.363074	0.468716	0.283762	0.408627	0.0828239	0.536275	0.528565	0.246015	0	0	0.420921	0.313403
TCGA-DB-A64R-01	0.230369	0.440392	0.46586	0.338587	0.146265	0.173816	0.150509	0.540939	0.379857	0.275046	0.138011	0.520313	0.338203	0.661306	0.190465	0.163815	0.378661	0.298278	0.350904	0.364135	0.461689	0.35823	0.489098	0.271045	0.318858	0.277783	0.236055	0.386791	0.499778	0.161198	0.841846	0.38972	0.560908	0.206094	0.251625	0.411919	0.197228	0.274804	0.40244	0.223378	0.302733	0.216254	0.446439	0.35358	0.126924	0.250766	0.111776	0.316335	0.249602
TCGA-DB-A64S-01	0.514867	0.398103	0.824574	0.764963	0.362807	0.58838	0.29688	0.657512	0.527441	0.579316	0.462887	0.525111	0.621508	0.48232	0.410787	0.487308	0.297751	0.43234	0.716825	0.481415	0.742283	0.432636	0.446949	0.664289	0.662573	0.704907	0.551974	0.785946	0.700325	0.611652	0.710116	0.813322	0.632184	0.372275	0.326786	0.265457	0.699459	0.353066	0.768231	0.684115	0.693	0	0.465354	0.606002	0.489593	0.449421	0.113129	0.573793	0.62792
TCGA-DB-A64U-01	0.307986	0.433496	0.602007	0.501411	0.224123	0.538413	0.258691	0.526943	0.348976	0.383639	0.277636	0.401727	0.447614	0.585492	0.460099	0.407	0.544249	0.278901	0.443825	0.344765	0.56043	0.379258	0.409509	0.609113	0.533732	0.378367	0.22268	0.451504	0.43744	0.341553	0.728906	0.57094	0.487535	0.367132	0.249432	0.376607	0.38145	0.290757	0.528943	0.350264	0.405847	0.184521	0.303436	0.450301	0.23584	0	0.0918521	0.635817	0.245894
TCGA-DB-A64V-01	0.449003	0.479691	0.272742	0.802142	0.269277	0.512006	0.204375	0.53475	0.463281	0.477018	0.683529	0.385409	0.362858	0.723791	0.505793	0.474536	0.588252	0.609042	0.651798	0.431194	0.623853	0.526899	0.301681	0.618524	0.798909	0.65463	0.496086	0.426468	0.738188	0.654947	0.600295	0.671549	0.493405	0.419836	0.351281	0.346598	0.72347	0.34558	0.648774	0.729654	0.394533	0.0864482	0.423701	0.639745	0.612143	0.0834812	0.361584	0.646187	0.575737
TCGA-DB-A64W-01	0.252707	0.154798	0.276002	0.210246	0.0755508	0.130231	0.349627	0.235203	0.186509	0.117004	0.018158	0.435616	0.278077	0.762172	0.229701	0.166453	0.330652	0.379921	0.19353	0.268325	0.353658	0.258673	0.4955	0.165765	0.260189	0.0246395	0.198618	0.243077	0.65641	0.592283	0.757859	0.312342	0.402487	0.129468	0.256023	0.335157	0.13363	0.317685	0.187848	0.0945874	0.223843	0.460918	0.473691	0.0811173	0.133093	0	0.239553	0.476506	0.238207
TCGA-DB-A64X-01	0.496107	0.351814	0.49923	0.457968	0.240413	0.545662	0.428735	0.516206	0.47455	0.386992	0.308755	0.213645	0.548337	0.83415	0.436393	0.2498	0.454078	0.292703	0.501164	0.315306	0.385788	0.444649	0.41876	0.533551	0.545182	0.446043	0.280275	0.397905	0.573674	0.333109	0.795221	0.545335	0.415194	0.279007	0.292468	0.25051	0.424869	0.293953	0.485939	0.385226	0.496353	0.335605	0.5375	0.360678	0.436603	0.256976	0.394039	0.283668	0.327981
TCGA-DB-A75K-01	0.459625	0.60778	0.733046	0.417727	0.454566	0.702636	0.425564	0.646062	0.56549	0.49916	0.365641	0.477107	0.238967	0.739349	0.574171	0.517229	0.468324	0.465246	0.696735	0.463476	0.893349	1	0.160955	0.462843	0.685217	0.533876	0.429467	0.471502	0.663048	0.634425	0.648658	0.723483	0.384925	0.863766	0.744846	0.890083	0.712072	0.45747	0.559633	0.666731	0.327479	0.291796	0.766114	0.490842	0.459057	0.181172	0.373919	0.414702	0.629639
TCGA-DB-A75L-01	0.348139	0.522591	0.473583	0.625646	0.113396	0.399597	0.288503	0.299515	0.380713	0.257896	0.117195	0.508821	0.417628	0.684285	0.46315	0.483491	0.382851	0.343377	0.565703	0.310191	0.590344	0.367499	0.432033	0.655295	0.586046	0.543186	0.384778	0.523425	0.70875	0.569838	0.780559	0.656674	0.529156	0.322806	0.271541	0.242074	0.591685	0.327231	0.644273	0.503068	0.568471	0.387297	0.500056	0.439224	0.407446	0.424035	0.222669	0.461636	0.562687
TCGA-DB-A75M-01	0.505135	0.51179	0.298707	0.502808	0.139203	0.565456	0.0778786	0.531731	0.49235	0.429956	0.418707	0.384531	0.472731	0.679674	0.438015	0.415594	0.690133	0.189314	0.635616	0.320939	0.501127	0.354091	0.423989	0.673541	0.6578	0.565323	0.413767	0.538208	0.647785	0.404293	0.831854	0.683942	0.574373	0.385488	0.155485	0.163437	0.582746	0.238232	0.702283	0.575035	0.546561	0	0.272427	0.432443	0.484185	0.237928	0.104147	0.574964	0.45084
TCGA-DB-A75O-01	0.490972	0.331764	0.344265	0.594153	0.179298	0.274811	0.365025	0.471143	0.336114	0.476838	0.22385	0.470343	0.531319	0.625424	0.419209	0.662296	0.671088	0.228895	0.726899	0.383606	0.560488	0.685984	0.225544	0.628727	0.745442	0.588071	0.509695	0.58244	0.753708	0.602977	0.588922	0.759134	0.535832	0.530307	0.441881	0.521117	0.64182	0.315596	0.633847	0.739845	0.612211	0.187009	0.569348	0.470818	0.54294	0.180591	0.287165	0.441406	0.633697
TCGA-DB-A75P-01	0.483835	0.535934	0.389091	0.460479	0.10355	0.382022	0.106554	0.388135	0.172164	0.424209	0.724323	0.279221	0.391255	0.814446	0.485786	0.846838	0.862294	0.462776	0.646682	0.668452	0.657635	0.508241	0.449262	0.592888	0.639553	0.58089	0.562576	0.477235	0.781516	0.581551	0.628146	0.618743	0.620074	0.476506	0.453896	0.485317	0.417002	0.227158	0.58442	0.63951	0.456715	0.776431	0.278877	0.625955	0.732601	0.0885617	0.246436	0.431365	0.309393
TCGA-DH-5140-01	0.335941	0.407281	0.419787	0.523055	0.239218	0.362864	0.274419	0.39101	0.196066	0.328035	0.50997	0.401615	0.606541	0.500591	0.563786	0.319136	0.420535	0.597564	0.393412	0.392493	0.278514	0.445459	0.577067	0.36321	0.527887	0.414641	0.374432	0.344896	0.435395	0.349323	0.631777	0.464295	0.528091	0.481706	0.344989	0.515621	0.350344	0.303513	0.553232	0.322355	0.484929	0.200287	0.369181	0.558311	0.325274	0	0.305501	0.453606	0.39915
TCGA-DH-5141-01	0.24759	0.375841	0.628256	0.295073	0.249345	0.598723	0.503968	0.467876	0.460543	0.481076	0.378819	0.0270142	0.408504	0.559975	0.339294	0.427786	0.459182	0.458334	0.167447	0.408204	0.675284	0.338493	0.444368	0.237642	0.480975	0.383774	0.381301	0.281103	0.340285	0.402447	0.773499	0.216361	0.461249	0.385889	0.346234	0.383245	0.263223	0.369466	0.417706	0.406382	0.352638	0.254935	0.397159	0.40895	0.368125	0	0.259731	0.182869	0.258848
TCGA-DH-5142-01	0.435637	0.590907	0.641415	0.711516	0.493128	0.528352	0.109581	0.459021	0.346278	0.546993	0.602256	0.586042	0.661285	0.704881	0.471409	0.57813	0.493655	0.354346	0.799586	0.438878	0.755948	0.538043	0.637718	0.542585	0.715021	0.763333	0.516457	0.588244	0.781988	0.660929	0.580714	0.786818	0.654422	0.412349	0.398469	0.402789	0.691576	0.378382	0.858582	0.706682	0.529439	0.0745232	0.373776	0.687806	0.681596	0.356279	0.410099	0.658552	0.776275
TCGA-DH-5143-01	0.362895	0.504048	0.769117	0.532226	0.0377631	0.586983	0.143929	0.473105	0.376044	0.620992	0.351085	0.4175	0.616818	0.55145	0.344957	0.501159	0.554117	0.329813	0.456572	0.385302	0.41782	0.411564	0.496925	0.412303	0.645198	0.548534	0.450202	0.600503	0.641391	0.511444	0.897378	0.549305	0.621831	0.519802	0.320804	0.436368	0.5369	0.312709	0.724899	0.526886	0.560874	0.52542	0.497267	0.523969	0.44181	0.175027	0.258731	0.470634	0.471211
TCGA-DH-5144-01	0.240731	0.433897	0.50851	0.27103	0.115745	0.614407	0.100136	0.385949	0.258992	0.416192	0.420233	0.332469	0.495566	0.486525	0.227737	0.426447	0.382311	0.191705	0.233323	0.375478	0.463886	0.28267	0.301748	0.325488	0.330093	0.352133	0.210585	0.307861	0.310461	0.187433	0.682374	0.404984	0.523415	0.34322	0.357003	0.423077	0.364092	0.354173	0.417955	0.196139	0.232239	0.118265	0.247787	0.357243	0.281603	0.114206	0.268615	0.385035	0.296088
TCGA-DH-A669-01	0.39313	0.409022	0.499626	0.399625	0.214194	0.177467	0.0906647	0.123875	0.0348429	0.45568	0.576815	0.614898	0.206264	0.584291	0.568037	0.553666	0.42917	0.345949	0.428017	0.43027	0.765297	0.897668	0.214316	0.382665	0.550665	0.552541	0.340344	0.335103	0.486747	0.378327	0.672863	0.458903	0.44601	1	0.830529	0.836961	0.556654	0.531386	0.526003	0.457616	0.433758	0.105471	0.530679	0.482142	0.630032	0.101852	0.275458	0.569513	0.372573
TCGA-DH-A669-02	0.379486	0.182991	0.544856	0.502413	0.144246	0.376426	0.255808	0.223329	0.0477248	0.398542	0.511407	0.692914	0.142626	0.896809	0.396216	0.241945	0.50256	0.222969	0.615627	0.26716	0.807864	0.780592	0.185708	0.425736	0.675645	0.449142	0.363702	0.336035	0.568167	0.556547	0.596447	0.503313	0.30249	0.83247	0.536724	0.496321	0.514134	0.295439	0.485023	0.631453	0.251204	0	0.331269	0.353739	0.482378	0.0773201	0.220806	0.216304	0.390525
TCGA-DH-A66B-01	0.454805	0.599096	0.696064	0.697322	0.453165	0.506807	0.0742411	0.277175	0.267195	0.665497	0.54539	0.536839	0.575555	0.795168	0.510969	0.493064	0.505044	0.258164	0.765628	0.45721	0.804521	0.544237	0.375589	0.624785	0.724125	0.706352	0.482945	0.607086	0.765209	0.616403	0.700062	0.747934	0.590031	0.308199	0.274655	0.264687	0.634316	0.422398	0.845951	0.703508	0.558094	0	0.400432	0.655613	0.559902	0.228477	0.48695	0.704388	0.707047
TCGA-DH-A66D-01	0.501539	0.544171	0.565704	0.628312	0.300951	0.647877	0.131457	0.391146	0.49001	0.503873	0.47077	0.479269	0.642985	0.715479	0.496738	0.46948	0.568143	0.7257	0.66739	0.418002	0.683856	0.430026	0.41638	0.745022	0.725787	0.652306	0.466456	0.610378	0.772647	0.567472	0.659441	0.745762	0.650826	0.459521	0.314278	0.386276	0.684151	0.350823	0.720534	0.615162	0.611908	0	0.470563	0.586365	0.554304	0.0759169	0.339033	0.721764	0.603969
TCGA-DH-A66F-01	0.320054	0.383254	0.120606	0.274205	0.0791763	0.199701	0.281567	0.542325	0.457566	0.470608	0.318636	0.172698	0.450254	0.692655	0.171464	0.198713	0.493536	0.234266	0.268387	0.27982	0.590771	0.430416	0.434715	0.379237	0.380611	0.319271	0.347277	0.285751	0.292466	0.333744	0.802777	0.318472	0.63241	0.291465	0.211353	0.382655	0.310946	0.342875	0.428313	0.247444	0.373366	0	0.364262	0.389719	0.297662	0.154979	0.442965	0.411263	0.363008
TCGA-DH-A66G-01	0.488655	0.534734	0.766623	0.522321	0.763336	0.420841	0.350331	0.577963	0.461877	0.746678	0.477521	0.383554	0.58514	0.64011	0.718359	0.389811	0.540784	0.44681	0.566508	0.548424	0.717307	0.378073	0.420017	0.562457	0.467072	0.571475	0.515305	0.64018	0.779871	0.575665	0.843072	0.668907	0.732052	0.22396	0.261719	0.397152	0.495168	0.676077	0.669309	0.493583	0.505326	0.577897	0.698563	0.548114	0.466902	0.390245	0.285165	0.69345	0.448565
TCGA-DH-A7UR-01	0.452747	0.403892	0.30078	0.15766	0	0.434756	0.148601	0.275662	0.136116	0.338364	0.385472	0.50175	0.313522	0.886443	0.159879	0.519727	0.421481	0.355286	0.398572	0.32513	0.671805	0.410979	0.244516	0.730421	0.439347	0.404421	0.189658	0.249838	0.555365	0.470303	0.606967	0.395622	0.274108	0.314142	0.394226	0.315074	0.372211	0.334044	0.300883	0.348378	0.416802	0.385359	0.308403	0.38683	0.446136	0	0.428924	0.648583	0.280158
TCGA-DH-A7US-01	0.430409	0.47635	0.332482	0.394771	0.131301	0.376611	0.23896	0.44866	0.559019	0.32292	0.371821	0.36905	0.520939	0.736287	0.179983	0.284098	0.574615	0.388193	0.505217	0.33941	0.534831	0.469186	0.441268	0.614443	0.563656	0.45595	0.325583	0.360493	0.517916	0.334802	0.663863	0.577995	0.517077	0.34202	0.293039	0.402429	0.507575	0.198842	0.502606	0.416731	0.342756	0.369376	0.440762	0.448699	0.399957	0.257008	0	0.602729	0.340792
TCGA-DH-A7UT-01	0.518482	0.474138	0.576851	0.642492	0.265701	0.624016	0.424691	0.536311	0.387632	0.499504	0.120739	0.634897	0.425086	0.772809	0.446145	0.458726	0.754854	0.558482	0.675941	0.354589	0.634427	0.385017	0.341316	0.752551	0.72387	0.561777	0.404787	0.540485	0.671559	0.459917	0.376137	0.759617	0.552603	0.337437	0.155705	0.128973	0.601649	0.288163	0.601427	0.640427	0.653307	0.109864	0.481802	0.485893	0.423005	0.178704	0.217276	0.703803	0.583901
TCGA-DH-A7UU-01	0.397598	0.430743	0.600425	0.465573	0.258829	0.733968	0.283203	0.367277	0.215269	0.324625	0.243898	0.346206	0.474345	0.400694	0.394123	0.423989	0.427362	0.244385	0.57868	0.352209	0.614096	0.284169	0.551928	0.70845	0.620743	0.507225	0.274281	0.538716	0.625542	0.493634	0.763196	0.641424	0.452654	0.286333	0.211872	0.198274	0.565215	0.269562	0.634062	0.509626	0.727463	0	0.389983	0.566236	0.441584	0.194187	0.395156	0.567264	0.469651
TCGA-DH-A7UV-01	0.454082	0.405869	0.397201	0.657463	0.245093	0.547271	0.145549	0.484923	0.41015	0.342848	0.309749	0.44881	0.447921	0.548776	0.301227	0.537916	0.462528	0.210697	0.652186	0.376541	0.456597	0.459888	0.45067	0.875523	0.729675	0.603399	0.34284	0.553522	0.660587	0.488691	0.8427	0.759027	0.505322	0.319823	0.197198	0.0681716	0.601192	0.296308	0.707428	0.609168	0.643591	0	0.530163	0.488588	0.495097	0.215461	0.261967	0.719295	0.507862
TCGA-DU-5847-01	0.565624	0.605027	0.728617	0.57914	0.478148	0.502307	0.273953	0.450822	0.478392	0.732652	0.66979	0.68032	0.526398	0.64228	0.526822	0.522985	0.70497	0.753768	0.833544	0.521269	0.915624	0.748796	0.843487	0.475126	0.712018	0.859314	0.439536	0.585012	0.756283	0.714745	0.462265	0.803047	0.687851	0.590371	0.659955	0.726184	0.728326	0.597718	0.82156	0.682211	0.633158	0	0.640333	0.855236	0.702041	0.3042	0.767663	0.818484	0.646795
TCGA-DU-5849-01	0.304835	0.412176	0.515915	0.269365	0.173761	0.488392	0.376361	0.46513	0.431444	0.489019	0.478939	0.314924	0.492696	0.719315	0.269504	0.438399	0.477888	0.476023	0.408933	0.387745	0.564434	0.315861	0.32382	0.449074	0.492197	0.438789	0.356215	0.380396	0.66116	0.472669	0.69353	0.420825	0.508402	0.368881	0.310866	0.354123	0.403254	0.376812	0.466285	0.355501	0.325305	0.565003	0.545515	0.361435	0.37206	0	0.500598	0.372378	0.360796
TCGA-DU-5851-01	0.3433	0.436932	0.515313	0.451999	0.0613042	0.346827	0.205969	0.406415	0.174135	0.311394	0.230474	0.365689	0.472013	0.635266	0.322938	0.40552	0.492337	0.477552	0.46745	0.382745	0.52486	0.266397	0.39689	0.605032	0.534992	0.457082	0.365665	0.518966	0.714157	0.610863	0.773576	0.560263	0.583371	0.394187	0.307713	0.256571	0.47997	0.289103	0.594925	0.395152	0.333425	0.712229	0.504878	0.498186	0.16193	0.198768	0.438494	0.51477	0.458829
TCGA-DU-5852-01	0.4503	0.482421	0.637304	0.645413	0.310583	0.428276	0.237451	0.343737	0.299011	0.579636	0.5249	0.44722	0.540007	0.550772	0.540631	0.767849	0.593136	0.548023	0.654773	0.506279	0.671396	0.485114	0.484205	0.703794	0.737397	0.679418	0.542844	0.533961	0.719135	0.702897	0.514352	0.685458	0.750129	0.527381	0.476289	0.550599	0.656261	0.361462	0.807018	0.665321	0.549038	0.211344	0.589135	0.718943	0.581131	0.263717	0.502814	0.670934	0.616382
TCGA-DU-5853-01	0.348287	0.427402	0.796837	0.701301	0.155386	0.681118	0.320248	0.534133	0.459348	0.467009	0.613475	0.708966	0.631965	0.503148	0.354255	0.488427	0.539365	0.663093	0.617739	0.471908	0.412514	0.409914	0.292313	0.790431	0.689199	0.64879	0.423388	0.645583	0.687737	0.533736	0.772164	0.677129	0.689173	0.413355	0.332689	0.314817	0.618124	0.300849	0.77842	0.550353	0.683366	0	0.621773	0.633792	0.472596	0.249782	0.668634	0.757778	0.661086
TCGA-DU-5854-01	0.470803	0.585471	0.327709	0.69546	0.195522	0.371996	0.325411	0.36614	0.200526	0.468755	0.655293	0.223422	0.463709	0.599713	0.473908	0.779581	0.731619	0.595751	0.657747	0.515812	0.733887	0.415043	0.555163	0.738821	0.700461	0.711343	0.575972	0.582876	0.73939	0.618076	0.457704	0.697932	0.734906	0.525197	0.48999	0.589404	0.684687	0.468348	0.749347	0.611107	0.613394	0	0.428926	0.783875	0.760748	0.276394	0.443769	0.554186	0.546964
TCGA-DU-5855-01	0.465612	0.726055	0.876745	0.690437	0.238617	0.683152	0.403663	0.602264	0.51438	0.702722	0.43778	0.541693	0.429571	0.512507	0.678507	0.595659	0.623097	0.724737	0.642428	0.564122	0.650171	0.430551	0.444754	0.722833	0.731874	0.653915	0.515647	0.640805	0.69087	0.562779	0.802917	0.69089	0.558166	0.341391	0.28916	0.297289	0.614845	0.496692	0.725928	0.622779	0.525173	0.169088	0.466983	0.553908	0.640611	0.606416	0.580469	0.604686	0.509978
TCGA-DU-5870-01	0.317552	0.468254	0.278616	0.469834	0.172583	0.147577	0.19682	0.460918	0.20851	0.389787	0.453852	0.576029	0.399149	0.621336	0.277455	0.752518	0.449888	0.446187	0.465999	0.404393	0.694313	0.222437	0.605524	0.542546	0.499263	0.420763	0.423708	0.544509	0.541304	0.422661	0.821443	0.496379	0.673757	0.38886	0.358119	0.462678	0.46906	0.309709	0.628272	0.42641	0.410196	0.349818	0.405915	0.583741	0.235448	0.127125	0.208589	0.511496	0.300783
TCGA-DU-5870-02	0.198335	0.379818	0.184758	0.318029	0.0390155	0.331321	0.29866	0.183238	0.291386	0.298212	0.427092	0.599891	0.140192	0.680681	0.252174	0.352654	0.336009	0.227966	0.423304	0.34117	0.867342	0.428451	0.344048	0.409807	0.43141	0.350912	0.318437	0.247148	0.334235	0.298584	0.794771	0.383618	0.445301	0.228852	0.202128	0.291524	0.407873	0.375438	0.39708	0.375159	0.387734	0.0790827	0.279941	0.505037	0.390531	0.0763685	0.340426	0.375085	0.286937
TCGA-DU-5871-01	0.423235	0.591472	0.653491	0.587649	0.143727	0.601659	0.545438	0.509168	0.420046	0.509767	0.372727	0.411196	0.600492	0.377928	0.395275	0.559422	0.331176	0.430187	0.508694	0.677301	0.661425	0.365369	0.407532	0.60523	0.624846	0.475778	0.43977	0.586392	0.652162	0.519388	0.995826	0.562342	0.645182	0.291179	0.220292	0.202486	0.488672	0.332221	0.779709	0.520152	0.597484	0.187243	0.461436	0.522965	0.329601	0.219348	0.472301	0.604668	0.410863
TCGA-DU-5872-01	0.448984	0.506448	0.619914	0.490462	0.25138	0.613903	0.162523	0.414094	0.417875	0.56911	0.588379	0.442966	0.386745	0.387674	0.402788	0.667853	0.577082	0.476714	0.465668	0.437777	0.658043	0.51715	0.59396	0.553323	0.591798	0.638705	0.387508	0.571007	0.621966	0.557297	0.735299	0.517048	0.645843	0.631897	0.631463	0.628799	0.452427	0.474249	0.786041	0.486372	0.473671	0	0.685534	0.596791	0.544973	0.286717	0.721208	0.533353	0.521707
TCGA-DU-5872-02	0.69752	0.729138	0.631034	0.867003	0.328974	0.712034	0.540597	0.555384	0.423749	0.675924	1	0.838654	0.500333	0.53595	0.676056	0.860889	0.731568	0.882788	0.908947	0.817521	0.97308	0.640375	0.771255	0.994294	0.943034	0.888407	0.849698	0.697401	0.917292	1	0.506408	0.863351	0.541218	0.618592	0.565138	0.490158	0.89273	0.584275	0.866283	0.953191	0.662363	0.102916	0.69279	0.880719	0.864422	0.481694	0.965055	0.63664	0.813881
TCGA-DU-5874-01	0.185359	0.458088	0.197117	0.10894	0.0303719	0.244912	0.135917	0.18765	0.20619	0.234976	0.352728	0.451864	0.426419	0.697227	0.163302	0.385853	0.308279	0.111547	0.249504	0.344423	0.367109	0.431121	0.206539	0.399108	0.372955	0.282967	0.17511	0.201713	0.391209	0.304566	0.69249	0.296757	0.356431	0.395501	0.307869	0.485406	0.382743	0.341165	0.427634	0.250159	0.347766	0.670141	0.446729	0.300835	0.268469	0.146076	0.363957	0.337808	0.24844
TCGA-DU-6392-01	0.315624	0.568174	0.563012	0.587705	0.315189	0.510635	0.238698	0.263444	0	0.481625	0.540617	0.457373	0.418038	0.426365	0.611394	0.508555	0.414874	0.568929	0.471359	0.485796	0.59287	0.375253	0.27552	0.467479	0.607765	0.532863	0.50112	0.496018	0.653664	0.586071	0.556633	0.527563	0.296717	0.380391	0.393578	0.542548	0.443267	0.47659	0.657277	0.576252	0.494591	0	0.530566	0.489697	0.46311	0.27033	0.373527	0.468366	0.432539
TCGA-DU-6393-01	0.241806	0.466231	0.291414	0.241668	0	0.359549	0.241487	0.176713	0.183313	0.329576	0.262588	0.381574	0.331309	0.636894	0.234195	0.264371	0.2041	0.277065	0.178944	0.339296	0.493664	0.346877	0.360237	0.352273	0.338982	0.20592	0.277651	0.14999	0.317498	0.203377	0.679395	0.214631	0.328211	0.291682	0.161765	0.464861	0.162607	0.31055	0.324494	0.166678	0.373393	0.248839	0.441956	0.285724	0.198956	0.133528	0.292166	0.515812	0.235868
TCGA-DU-6394-01	0.22021	0.609474	0.445838	0.214705	0.190471	0.315178	0.13896	0.0490184	0.472818	0.559363	0.242904	0.359901	0.300964	0.542247	0.685516	0.386273	0.171333	0.0649292	0.38765	0.289758	0.730077	0.43835	0.202936	0.416483	0.38958	0.41397	0.40323	0.27997	0.37935	0.274215	0.751327	0.374349	0.66542	0.342169	0.291859	0.531235	0.302511	0.620931	0.544084	0.301181	0.347216	0.056502	0.472062	0.429097	0.195486	0.0987388	0.365742	0.530353	0.364138
TCGA-DU-6395-01	0.446834	0.556126	0.809471	0.401953	0.49616	0.449219	0.518832	0.759384	0.817762	0.879897	0.482186	0.461752	0.591624	0.598047	0.676949	0.563439	0.456427	0.47515	0.437071	0.658235	0.532324	0.424417	0.354522	0.378484	0.64135	0.585344	0.458009	0.468363	0.518989	0.563721	0.828363	0.555864	0.600223	0.321572	0.209848	0.26172	0.479008	0.317433	0.656576	0.526481	0.522365	0.0722183	0.426072	0.233172	0.428342	0.203526	0.149956	0.318238	0.157744
TCGA-DU-6396-01	0.511938	0.645809	0.634853	0.780074	0.41349	0.453755	0.147473	0.360768	0.0414033	0.702476	0.609578	0.681826	0.624763	0.180594	0.558512	0.727574	0.442486	0.366561	0.708605	0.645867	0.762712	0.730484	0.694247	0.823378	0.744999	0.806504	0.675313	0.702899	0.850649	0.693414	0.698448	0.771809	0.638651	0.710398	0.811677	0.784776	0.798783	0.504023	0.818631	0.781647	0.610339	0.123309	0.882654	0.735656	0.608542	0.775878	0.081557	1	0.771309
TCGA-DU-6397-01	0.329861	0.378712	0.517894	0.334199	0.153442	0.409109	0.416017	0.41873	0.254791	0.369875	0.44402	0.359037	0.373443	0.639393	0.423022	0.527382	0.488061	0.435649	0.315236	0.402659	0.812685	0.153116	0.46277	0.579752	0.491849	0.422462	0.406237	0.302269	0.470526	0.342495	0.785415	0.373437	0.592966	0.136303	0.259825	0.401942	0.333649	0.369607	0.474144	0.317754	0.324314	0.31102	0.590763	0.469198	0.406804	0.300345	0.501892	0.408629	0.294736
TCGA-DU-6397-02	0.405661	0.479762	0.309733	0.241259	0.22863	0.281521	0.275903	0.31906	0.255995	0.411224	0.501319	0.301787	0.186017	0.626664	0.445658	0.440878	0.356422	0.200487	0.291294	0.401051	0.848915	0.126584	0.499925	0.590966	0.434426	0.432994	0.317114	0.214148	0.31767	0.555624	0.686532	0.425653	0.223183	0.125124	0.323516	0.332242	0.282804	0.424879	0.394479	0.436354	0.43618	0.154525	0.376518	0.455232	0.469969	0.149221	0.457868	0.46383	0.24782
TCGA-DU-6399-01	0.328433	0.432932	0.532463	0.618831	0.165192	0.49161	0.0627014	0.357549	0.37261	0.328346	0.436019	0.375396	0.620867	0.399202	0.45515	0.523505	0.467479	0.418946	0.525235	0.36021	0.596389	0.473701	0.497897	0.573492	0.664155	0.590961	0.398451	0.576364	0.666381	0.507944	0.815749	0.61374	0.64323	0.499857	0.458605	0.483493	0.437954	0.292705	0.797304	0.55104	0.484627	0	0.453582	0.524937	0.443284	0.323344	0.196725	0.708357	0.60677
TCGA-DU-6400-01	0.284703	0.490563	0.432842	0.293408	0.147707	0.290609	0.520655	0.345434	0.295856	0.342938	0.498868	0.471222	0.298555	0.595296	0.262121	0.268308	0.373456	0.352499	0.285733	0.426067	0.408432	0.373543	0.345858	0.311421	0.429385	0.259743	0.331705	0.2925	0.54046	0.387906	0.699162	0.336566	0.438544	0.433929	0.236497	0.432515	0.384146	0.308868	0.392862	0.291537	0.28864	0.568494	0.391515	0.215878	0.248844	0.0563046	0.274949	0.288534	0.33188
TCGA-DU-6401-01	0.374203	0.507907	0.836571	0.50563	0.461446	0.399676	0.646278	0.522868	0.543867	0.648553	0.393502	0.333975	0.631734	0.24335	0.610891	0.566497	0.265593	0.606572	0.278892	0.732789	0.472749	0.31745	0.440379	0.626369	0.482048	0.362204	0.364428	0.406163	0.457037	0.507655	0.907618	0.375691	0.537348	0.257049	0.372897	0.270979	0.390027	0.451863	0.530221	0.374277	0.6377	0	0.284392	0.345021	0.407553	0.392036	0.377272	0.421305	0.307467
TCGA-DU-6402-01	0.765423	0.687132	0.515305	0.722366	0.269623	0.301395	0.131279	0.320829	0.466267	0.781518	0.732501	0.578707	0.448588	0.804332	0.698919	0.537416	0.895584	0.704929	0.785776	0.495962	0.902387	0.547597	0.816504	0.571491	0.761101	0.957022	0.958916	0.474746	0.680284	0.645388	0.416493	0.699327	0.680481	0.475557	0.449873	0.415065	0.629255	0.918613	0.658295	0.708727	0.433978	0	0.421928	0.909619	0.895209	0.115335	0.427316	0.474366	0.434814
TCGA-DU-6403-01	0.395076	0.514331	0.419486	0.713294	0.178911	0.398386	0.259734	0.454433	0.177977	0.325067	0.500384	0.454723	0.402225	0.604925	0.373661	0.618104	0.470994	0.443773	0.508033	0.419509	0.589761	0.494728	0.509159	0.486934	0.716281	0.672908	0.504298	0.482993	0.668698	0.635232	0.656912	0.616865	0.515078	0.543817	0.537905	0.632408	0.692349	0.357117	0.675755	0.611583	0.453797	0.127969	0.462709	0.665228	0.641479	0	0.247887	0.554588	0.612738
TCGA-DU-6404-01	0.545232	0.455076	0.577848	0.44723	0.237035	0.392427	0.361506	0.609238	0.605499	0.52449	0.532192	0.444542	0.500974	0.646911	0.564695	0.362528	0.632949	0.52366	0.403271	0.632093	0.281197	0.543007	0.791701	0.485924	0.487599	0.357541	0.503509	0.524499	0.503941	0.399908	0.377517	0.462377	0.633555	0.28543	0.35926	0.497644	0.355689	0.456713	0.539278	0.434168	0.606348	0.0587066	0.367923	0.721144	0.400813	0.339957	0.463026	0.372725	0.394678
TCGA-DU-6404-02	0.487292	0.527851	0.153572	0.27309	0.0966118	0.151228	0.234331	0.296072	0.354636	0.301569	0.473019	0.470936	0.435748	0.615688	0.339894	0.293172	0.434442	0.319609	0.354798	0.485973	0.644573	0.653626	0.659924	0.430758	0.42293	0.32006	0.590435	0.140888	0.309839	0.28538	0.368588	0.419919	0.608971	0.078227	0.214616	0.329449	0.414984	0.360684	0.422077	0.266017	0.520686	0.378812	0.32694	0.780221	0.41371	0.52658	0.354799	0.477603	0.314637
TCGA-DU-6405-01	0.461516	0.521274	0.671836	0.486822	0.268502	0.595903	0.0638715	0.48421	0.334332	0.542058	0.388778	0.312721	0.436465	0.681669	0.509314	0.381836	0.789631	0.491479	0.499325	0.394176	0.691961	0.541057	0.75825	0.502823	0.620582	0.731885	0.469699	0.482438	0.561072	0.396734	0.00989915	0.574105	0.711765	0.473808	0.541486	0.501855	0.562093	0.672475	0.707632	0.423396	0.559113	0	0.446906	0.725899	0.787695	0	0.346191	0.539718	0.515723
TCGA-DU-6406-01	0.543063	0.520473	0.391147	0.555366	0.224337	0.252188	0.247024	0.319804	0.203044	0.423029	0.398217	0.442645	0.475396	0.65654	0.598072	0.684902	0.737043	0.401722	0.638074	0.452981	0.59738	0.576828	0.651125	0.518316	0.607135	0.984969	0.340366	0.4709	0.577165	0.578147	0.402917	0.602996	0.691334	0.703871	0.661109	0.735352	0.510618	0.467142	0.700508	0.547303	0.693248	0.0652704	0.268992	0.73983	0.952454	0.26904	0.353544	0.481975	0.368579
TCGA-DU-6407-01	0.330954	0.460159	0.508338	0.49636	0.215043	0.5347	0.0405121	0.208965	0.352022	0.280235	0.165213	0.080178	0.581296	0.520295	0.424612	0.386073	0.627119	0.272045	0.428894	0.331903	0.413874	0.344417	0.57576	0.26528	0.613142	0.473856	0.451503	0.549865	0.53511	0.38102	0.842514	0.432534	0.498565	0.277361	0.259332	0.284564	0.182093	0.307816	0.668891	0.470134	0.523604	0	0.435344	0.401183	0.275149	0.21967	0.220198	0.347923	0.47328
TCGA-DU-6407-02	0.43611	0.574352	0.498998	0.660785	0.287182	0.547651	0.236391	0.399045	0.343381	0.434587	0.44901	0.399516	0.469706	0.678075	0.577156	0.381486	0.577522	0.463592	0.674755	0.366065	0.651707	0.630341	0.533007	0.446617	0.633835	0.661788	0.408616	0.537907	0.64511	0.532957	0.601195	0.656547	0.364026	0.550886	0.555414	0.543723	0.437016	0.411485	0.734353	0.603791	0.532151	0.133864	0.383952	0.580615	0.518109	0.162108	0.209736	0.569038	0.577917
TCGA-DU-6408-01	0.41886	0.375559	0.681976	0.532381	0.343493	0.716622	0.148609	0.56922	0.485769	0.574914	0.335033	0.323808	0.673407	0.582566	0.539706	0.434062	0.478835	0.33464	0.576768	0.429194	0.602278	0.407544	0.423402	0.593343	0.603395	0.548028	0.462169	0.658679	0.665293	0.503847	0.692832	0.649324	0.626088	0.352319	0.276211	0.386828	0.508805	0.253427	0.696561	0.507176	0.35685	0.319437	0.463096	0.448188	0.356999	0.475404	0	0.537797	0.43526
TCGA-DU-6410-01	0.0572816	0.20304	0.114173	0.0262296	0	0.0647488	0.03495	0.0330045	0.0410349	0.102626	0	0.568958	0.273874	0.487493	0.219446	0.121902	0.0010984	0.0618244	0.118486	0.218319	0.740087	0.213843	0.376594	0.0680931	0	0	0.210883	0.0965797	0.441774	0.185471	0.586284	0	0.356915	0.00939547	0.13134	0.267332	0.0951458	0.363972	0.140638	0	0.398029	0.203076	0.569864	0.115036	0.109903	0.0664817	0.0808315	0.448174	0.220113
TCGA-DU-6542-01	0.413318	0.678143	0.494044	0.619734	0.301865	0.306549	0.279863	0.397359	0.253198	0.526876	0.438361	0.515487	0.396432	0.511906	0.454112	0.621582	0.459706	0.379445	0.647458	0.495835	0.854747	0.432441	0.38251	0.617474	0.610031	0.692081	0.504768	0.59097	0.740491	0.600112	0.734585	0.720827	0.651809	0.53353	0.465715	0.510305	0.63493	0.355547	0.783135	0.567031	0.415839	0.0815045	0.425669	0.668627	0.4989	0.184236	0.27138	0.736561	0.671112
TCGA-DU-7006-01	0.668026	0.675554	0.531697	0.726317	0.294466	0.376098	0.145905	0.242714	0.204637	0.631018	0.649043	0.512363	0.423907	0.508709	0.52752	0.814978	0.783311	0.549065	0.640445	0.442195	0.729494	0.230206	0.680303	0.83261	0.577358	0.830369	0.647795	0.629691	0.765123	0.657005	0.586579	0.752468	0.729359	0.536056	0.437457	0.469664	0.688865	0.718411	0.87378	0.587077	0.681384	0	0.552707	0.973037	0.826314	0.0587078	0.797961	0.766576	0.621141
TCGA-DU-7007-01	0.610188	0.733421	0.641544	0.542837	0.486907	0.550162	0.253943	0.486396	0.492638	0.758892	0.681994	0.576796	1	0	0.639336	0.540554	0.450783	0.389303	0.60972	0.574414	0.753499	0.376573	0.902981	0.570362	0.561203	0.747646	0.552252	0.535636	0.692186	0.536102	0.603026	0.636783	1	0.363234	0.276199	0.186949	0.558987	0.698912	0.757534	0.546121	0.643343	0.0690784	0.699902	0.809869	0.679611	0.118496	0.472674	0.666179	0.589264
TCGA-DU-7008-01	0.251613	0.418647	0.403807	0.350382	0.134235	0.189013	0.218586	0.383627	0.290171	0.30486	0.399457	0.485726	0.432621	0.536822	0.3188	0.247362	0.228653	0.249042	0.413345	0.292759	0.220494	0.134608	0.451591	0.176563	0.447445	0.28252	0.255445	0.421501	0.56894	0.356343	0.803941	0.427276	0.505741	0.264993	0.14975	0.136459	0.274732	0.270094	0.57154	0.287623	0.434722	0.38414	0.500266	0.318798	0.186975	0.0979323	0.0657515	0.45035	0.303759
TCGA-DU-7009-01	0.154475	0.418388	0.638371	0.260505	0.109037	0.333089	0.194557	0.523893	0.384277	0.368277	0.298726	0.236462	0.555718	0.513669	0.171708	0.317617	0.287426	0.371467	0.179605	0.315648	0.405633	0.175358	0.443329	0.291748	0.33925	0.330399	0.220994	0.385363	0.581999	0.228631	0.8191	0.368569	0.553732	0.339677	0.305002	0.502562	0.233111	0.368667	0.375324	0.123942	0.404443	0.154842	0.409269	0.227202	0.263072	0	0.0743406	0.435846	0.246101
TCGA-DU-7010-01	0.308375	0.340754	0.408167	0.528586	0.367974	0.446912	0.160454	0.441269	0.18839	0.341028	0.395461	0.389858	0.65357	0.418596	0.535163	0.43768	0.49918	0.371943	0.449343	0.321458	0.514714	0.356265	0.576748	0.406518	0.450233	0.478012	0.225239	0.391309	0.51866	0.352362	0.577362	0.531399	0.667677	0.318166	0.358793	0.372677	0.452474	0.342454	0.634797	0.349542	0.714278	0.155193	0.421589	0.467666	0.389366	0	0.625905	0.541108	0.569689
TCGA-DU-7011-01	0.444461	0.448934	0.708767	0.741273	0.218215	0.378477	0.353137	0.488678	0.294552	0.550362	0.481015	0.437597	0.607489	0.471993	0.373061	0.635533	0.400527	0.433688	0.567715	0.497278	0.623542	0.275441	0.550101	0.703873	0.584196	0.66984	0.485804	0.640734	0.728418	0.685221	0.787603	0.690501	0.681304	0.478597	0.45047	0.261579	0.576676	0.407819	0.8111	0.560719	0.657106	0.182082	0.488123	0.62953	0.666714	0.0743363	0.259849	0.650815	0.621093
TCGA-DU-7012-01	0.580139	0.650068	0.745698	0.83568	0.351675	0.546175	0.418306	0.341735	0.140546	0.697164	0.80846	0.788433	0.546466	0.511654	0.311255	0.761573	0.751863	0.732827	0.73966	0.633916	0.960504	0.530919	0.823878	0.784725	0.684923	0.819151	0.598093	0.686712	0.858988	0.709532	0.624034	0.792693	0.651874	0.69715	0.723205	0.667771	0.754024	0.641271	0.968835	0.683233	0.64871	0.166566	0.629223	0.995298	0.749884	0.416212	0.731856	0.781117	0.632345
TCGA-DU-7013-01	0.500871	0.469007	0.37699	0.606866	0.273298	0.253523	0.166712	0.393172	0.195737	0.326518	0.582602	0.371184	0.569686	0.560847	0.46534	0.48383	0.611471	0.472895	0.522016	0.471389	0.570479	0.512216	0.587575	0.491966	0.510176	0.684468	0.474562	0.444779	0.620507	0.570915	0.497223	0.570618	0.639183	0.504646	0.56109	0.639932	0.544877	0.699865	0.710153	0.482264	0.617138	0	0.3686	0.60019	0.501599	0.250782	0.304912	0.570848	0.576644
TCGA-DU-7014-01	0.461404	0.533299	0.392806	0.580156	0.124108	0.423573	0.488113	0.396911	0.22169	0.453565	0.453704	0.23536	0.349685	0.702284	0.289235	0.533319	0.454704	0.532431	0.409134	0.365084	0.746132	0.20186	0.397677	0.643645	0.510484	0.572652	0.372683	0.469803	0.438141	0.44126	0.75443	0.582649	0.433223	0.247917	0.275939	0.201844	0.464772	0.395133	0.668257	0.386583	0.542404	0	0.242885	0.467525	0.546411	0.242928	0.374762	0.457977	0.397081
TCGA-DU-7015-01	0.472249	0.591166	0.487955	0.727065	0.201389	0.292183	0.207232	0.406904	0.404307	0.433981	0.542113	0.440093	0.723153	0.45351	0.300854	0.620883	0.433766	0.570493	0.657474	0.537714	0.649899	0.311226	0.526303	0.618425	0.707553	0.619146	0.47309	0.64799	0.740877	0.585359	0.83564	0.690206	0.702977	0.427037	0.397081	0.431899	0.678806	0.346155	0.849728	0.600564	0.693523	0	0.43994	0.67502	0.535214	0.108222	0.367467	0.687652	0.672322
TCGA-DU-7018-01	0.237506	0.241964	0.438329	0.138993	0.370009	0.345271	0.498143	0.485596	0.359718	0.369908	0.268256	0.489645	0.256266	0.575553	0.21891	0.345659	0.254423	0.407547	0.0249332	0.403127	0.926158	0.262167	0.296033	0.340267	0.203692	0.229636	0.235969	0.250263	0.242415	0.243653	0.723584	0.163716	0.438335	0.263165	0.319455	0.426583	0.196062	0.366214	0.320966	0.0969323	0.261004	0.0976217	0.274055	0.260981	0.200502	0.0518854	0.259065	0.33276	0.182571
TCGA-DU-7019-01	0.423624	0.461336	0.610677	0.474631	0.40544	0.397846	0.634568	0.622154	0.454202	0.553034	0.524693	0.229265	0.620739	0.559433	0.50774	0.48395	0.33366	0.514697	0.388426	0.619965	0.616059	0.23838	0.628635	0.607073	0.475063	0.549592	0.495915	0.617917	0.577093	0.519157	0.867215	0.536416	0.667177	0.341757	0.371093	0.260963	0.44333	0.463568	0.661303	0.388487	0.69044	0.203928	0.47353	0.576679	0.431635	0.118706	0.454947	0.456971	0.495544
TCGA-DU-7290-01	0.437454	0.641008	0.827618	0.83901	0.497116	0.577948	0.281999	0.425223	0.396681	0.820382	0.689896	0.551232	0.653801	0.273361	0.571948	0.680644	0.668435	0.719694	0.752479	0.563109	0.790274	0.540052	0.837721	0.713739	0.70325	0.905449	0.579172	0.682335	0.781573	0.693857	0.301272	0.798594	0.636087	0.562036	0.641609	0.558098	0.726277	0.785878	0.871168	0.69799	0.515346	0.119902	0.368245	1	0.885093	0.296716	0.428434	0.647907	0.688777
TCGA-DU-7292-01	0.309747	0.411917	0.320346	0.274233	0.15078	0.0629984	0.259547	0.410218	0.0965147	0.360924	0.43472	0.171346	0.368112	0.722551	0.420734	0.368364	0.700289	0.62136	0.349682	0.441347	0.470106	0.298148	0.646852	0.312372	0.359683	0.621633	0.396937	0.351668	0.728232	0.567914	0.759022	0.392081	0.581533	0.340054	0.348427	0.437562	0.32709	0.455157	0.554669	0.230219	0.389606	0.778218	0.465241	0.604787	0.701066	0.114932	0.383175	0.285717	0.313085
TCGA-DU-7294-01	0.135363	0.281734	0.0904525	0.355321	0.101111	0.140602	0.179905	0.302678	0.249803	0.202612	0.371811	0.292666	0.358117	0.555403	0.0707795	0.2806	0.302567	0.43166	0.0432989	0.339157	0.421241	0.0805849	0.32863	0.337969	0.282217	0.368579	0.268052	0.376821	0.377519	0.23192	0.809434	0.374631	0.538267	0.198916	0.238248	0.381974	0.239701	0.333609	0.559542	0.166537	0.372347	0	0.375486	0.333592	0.257081	0	0.196902	0.550674	0.387867
TCGA-DU-7298-01	0.399266	0.463571	0.579646	0.625095	0.162267	0.608068	0.191631	0.396799	0.293277	0.331281	0.312377	0.516645	0.435978	0.533315	0.284011	0.486389	0.234365	0.432	0.456471	0.328991	0.654525	0.31703	0.602658	0.595047	0.564474	0.469744	0.393225	0.573438	0.645825	0.461725	0.692723	0.594613	0.573341	0.485124	0.278897	0.341346	0.469675	0.355449	0.678446	0.423131	0.54023	0.290042	0.415155	0.543429	0.223359	0.258782	0.314639	0.625757	0.567843
TCGA-DU-7299-01	0.398561	0.357909	0.409999	0.576643	0.125509	0.230361	0.236095	0.267167	0.104558	0.458352	0.357088	0.300406	0.537649	0.525023	0.322272	0.458027	0.434578	0.292397	0.464332	0.360501	0.528106	0.379348	0.183278	0.549896	0.600552	0.601567	0.35005	0.582593	0.61869	0.467553	0.806718	0.629406	0.772867	0.510361	0.435005	0.524635	0.53392	0.303737	0.708695	0.492331	0.626414	0.0571534	0.302953	0.552587	0.408527	0.137189	0.166801	0.546211	0.48504
TCGA-DU-7300-01	0.247534	0.348261	0.330581	0.431061	0.198299	0.367779	0.211455	0.43805	0.309235	0.433915	0.598122	0.286083	0.43931	0.649197	0.241432	0.523365	0.410244	0.518867	0.280818	0.393252	0.513684	0.351361	0.421676	0.36004	0.420564	0.425128	0.345635	0.40227	0.658857	0.58711	0.820279	0.418907	0.486454	0.505938	0.481233	0.539029	0.484116	0.403684	0.542535	0.35	0.424564	0.527892	0.518133	0.485347	0.38857	0	0.309442	0.263658	0.398593
TCGA-DU-7301-01	0.343968	0.58813	0.551952	0.552205	0.404649	0.28946	0.223283	0.488534	0.497218	0.61691	0.429907	0.200159	0.674945	0.345572	0.548549	0.488447	0.31568	0.46111	0.548501	0.566591	0.425692	0.465932	0.600111	0.386885	0.570722	0.576868	0.443482	0.54183	0.577465	0.522138	0.70886	0.535638	0.679304	0.306713	0.360065	0.36627	0.534661	0.551978	0.759502	0.491573	0.643866	0	0.449309	0.402698	0.404545	0.411325	0.482851	0.497887	0.558963
TCGA-DU-7302-01	0.217577	0.252106	0.321628	0.307137	0	0.304489	0.228082	0.282788	0.213059	0.315296	0.219874	0.409104	0.42547	0.644741	0.153339	0.31208	0.251787	0.353552	0.236628	0.326256	0.415662	0.0702362	0.35883	0.332343	0.227329	0.308724	0.326884	0.330065	0.705317	0.644022	0.902095	0.361581	0.597401	0.308645	0.310931	0.440361	0.300352	0.337814	0.464883	0.0626939	0.412948	0.293867	0.634851	0.380825	0.173793	0.120948	0.281439	0.390138	0.323541
TCGA-DU-7304-01	0.442533	0.527298	0.540341	0.55538	0.247928	0.649787	0.434339	0.439884	0.356014	0.436194	0.392577	0.368283	0.603004	0.521051	0.414828	0.514711	0.406949	0.484544	0.521455	0.49524	0.431717	0.27982	0.391476	0.739099	0.610339	0.548549	0.465966	0.609552	0.728647	0.625981	0.855935	0.616892	0.645488	0.341083	0.32301	0.328839	0.55369	0.4006	0.731695	0.498202	0.659803	0.322928	0.724364	0.555334	0.420045	0.236428	0.732895	0.588792	0.540884
TCGA-DU-7304-02	0.607519	0	0.239148	0.297486	0.108782	0.359231	0.111938	0.289218	0.169077	0.119775	0.283413	0.141249	0.184146	0.955031	0.0603459	0.0241046	0.379539	0.318856	0.481088	0	0.577923	0.256963	0.288458	0	0.619215	0.345787	0.243563	0.391191	0.521077	0.43072	0.189185	0.353318	0.133329	0.128508	0.138566	0.0718184	0.146952	0	0.263883	0.532563	0.170608	0.44116	0.212891	0	0.618859	0	0.158074	0.118011	0.118022
TCGA-DU-7306-01	0.342281	0.569374	0.313148	0.420126	0.276017	0.269807	0.226887	0.34248	0.181422	0.523761	0.392508	0.290197	0.610949	0.516072	0.402366	0.580828	0.603258	0.442278	0.373293	0.372326	0.567661	0.465077	0.590809	0.503913	0.435204	0.534442	0.335566	0.419424	0.490008	0.353247	0.842529	0.404126	0.635893	0.625164	0.623561	0.571632	0.397295	0.65442	0.636131	0.40141	0.611798	0	0.407189	0.417703	0.423671	0.0640947	0.381645	0.336729	0.325832
TCGA-DU-7309-01	0.282942	0.291877	0.805584	0.403716	0.449119	0.588256	0.415279	0.540675	0.381798	0.500012	0.314719	0.32339	0.616203	0.702982	0.362222	0.446114	0.152813	0.431218	0.438436	0.476908	0.392766	0.0191826	0.419397	0.593977	0.416381	0.449038	0.382687	0.61459	0.771145	0.594322	0.901583	0.556508	0.633926	0.304438	0.327071	0.370507	0.40934	0.303232	0.656802	0.305095	0.502711	0.412182	0.565333	0.464302	0.382151	0.157914	0.500029	0.461946	0.333821
TCGA-DU-8158-01	0.399377	0.615428	0.555237	0.836823	0.209258	0.38539	0.183364	0.415775	0.311635	0.628165	0.745906	0.724753	0.418063	0.362757	0.436766	0.950152	0.689204	0.633722	0.649858	0.552526	0.787786	0.52312	0.760814	0.80422	0.689937	0.746082	0.603532	0.557262	0.666652	0.574838	0.714507	0.700319	0.735906	0.662803	0.680104	0.243872	0.649719	0.514494	0.786358	0.602521	0.626139	0.103233	0.628594	0.940104	0.77355	0.319183	0.49801	0.448796	0.478882
TCGA-DU-8161-01	0.58279	0.579282	0.595179	0.790854	0.374771	0.441519	0.278905	0.239647	0.148689	0.458024	0.721735	0.639625	0.42201	0.598996	0.509071	0.987768	0.791067	0.750414	0.833774	0.619458	0.964566	0.622197	0.741005	0.667479	0.607269	0.781641	0.578063	0.701235	0.82523	0.653466	0.724562	0.756438	0.701638	0.781847	0.829387	0.832043	0.700768	0.466441	0.912295	0.707264	0.737675	0	0.482641	0.886055	0.721618	0.433663	0.347975	0.718435	0.606484
TCGA-DU-8162-01	0.194201	0.372617	0.773753	0.400725	0.490071	0.577497	0.471714	0.568467	0.405889	0.566454	0.35509	0.15037	0.384259	0.668378	0.500568	0.380377	0.458895	0.569473	0.41333	0.491936	0.457705	0.164169	0.39508	0.500624	0.44235	0.572488	0.344205	0.501315	0.763836	0.808394	0.839922	0.540225	0.608624	0.330041	0.320143	0.398744	0.425925	0.346113	0.597322	0.30878	0.428446	0.65556	0.662087	0.506305	0.383292	0.198961	0.313364	0.490992	0.366016
TCGA-DU-8163-01	0.466169	0.559891	0.57587	0.617603	0.268066	0.490868	0.177039	0.475163	0.41242	0.504808	0.487294	0.550437	0.573223	0.448375	0.412605	0.714283	0.488534	0.472329	0.683945	0.489429	0.600859	0.407124	0.593457	0.85789	0.689454	0.649237	0.49519	0.692941	0.730192	0.549392	0.769853	0.785597	0.693995	0.52658	0.380071	0.402635	0.683567	0.360075	0.764534	0.659538	0.693358	0	0.377405	0.610176	0.473356	0	0.349426	0.714265	0.568432
TCGA-DU-8164-01	0.166154	0.408787	0.542491	0.176976	0.11689	0.468846	0.179744	0.35662	0.287732	0.350914	0.127136	0.173633	0.439746	0.634472	0.157039	0.331168	0.217973	0.319773	0.225361	0.367528	0.573472	0	0.425698	0.427598	0.190527	0.269575	0.23902	0.384832	0.532592	0.282063	0.860822	0.4032	0.620799	0.27216	0.280039	0.410853	0.246023	0.316437	0.468072	0.154302	0.393377	0.383138	0.309887	0.471998	0.210165	0.0572401	0.331797	0.461069	0.215832
TCGA-DU-8165-01	0.516072	0.589354	0.725951	0.680743	0.499951	0.522066	0.199992	0.328236	0.319628	0.599056	0.700506	0.573532	0.621534	0.326565	0.579785	0.522925	0.668148	0.593065	0.685483	0.533295	0.664768	0.487829	0.850928	0.775116	0.585295	0.718791	0.442714	0.605257	0.731422	0.590206	0.348968	0.713034	0.473521	0.656483	0.613428	0.702081	0.582226	0.550534	0.856196	0.557846	0.659088	0.0768113	0.583104	0.896428	0.572953	0.17551	0.700304	0.857041	0.519081
TCGA-DU-8166-01	0.449003	0.664353	0.872513	0.39882	0.573112	0.473575	0.679863	0.626942	0.617495	0.725028	0.270353	0.544747	0.654185	0.604363	0.466785	0.736669	0.321138	0.682028	0.45124	0.668642	0.440367	0.325444	0.576045	0.588271	0.408122	0.54694	0.324367	0.51552	0.584116	0.50602	0.740341	0.551854	0.695736	0.364857	0.27494	0.371676	0.463684	0.38176	0.638687	0.405183	0.644857	0.161155	0.59773	0.438748	0.360862	0.24804	0.524895	0.498839	0.355258
TCGA-DU-8167-01	0.51572	0.530898	0.945859	0.663276	0.373222	0.779895	0.200933	0.551637	0.401967	0.841614	0.522862	0.364894	0.56274	0.58867	0.496187	0.530321	0.600081	0.569428	0.706133	0.354526	0.700902	0.525579	0.388812	0.789044	0.766437	0.723066	0.45498	0.647731	0.721767	0.586109	0.523429	0.766484	0.522738	0.414132	0.398871	0.40519	0.680682	0.40081	0.770176	0.645874	0.683889	0.236413	0.416945	0.536209	0.625088	0.141092	0.318659	0.671721	0.551404
TCGA-DU-8168-01	0.19079	0.355768	0.477772	0.143226	0.104415	0.422689	0.33183	0.326906	0.0950314	0.279079	0.246703	0.502071	0.284177	0.710732	0.103557	0.279461	0.182419	0.330799	0.351953	0.366325	0.408995	0.187117	0.516416	0.348648	0.28345	0.304031	0.260714	0.196817	0.507774	0.356286	0.856307	0.301867	0.392585	0.202928	0.221693	0.32378	0.168598	0.334829	0.380017	0.165638	0.246057	0.39822	0.612243	0.326283	0.191337	0.26404	0.341602	0.478298	0.322761
TCGA-DU-A5TP-01	0.554594	0.715395	0.744726	0.576601	0.704199	0.6779	0.324004	0.487269	0.586336	0.812218	0.507578	0.690864	0.562894	0.517738	0.872753	0.566937	0.463694	0.298912	0.887161	0.438828	0.90746	0.819363	0.313613	0.311263	0.74272	0.744265	0.584185	0.600833	0.823442	0.878347	0.631963	0.85926	0.557876	0.459772	0.498566	0.427533	0.773085	0.714556	0.799441	0.755095	0.465936	0	0.379259	0.679722	0.581381	0.139463	0.540112	0.777148	0.750207
TCGA-DU-A5TR-01	0.776231	0.556643	0.883126	0.84852	0.480595	0.842522	0.142946	0.596652	0.473634	0.696353	0.709924	0.650977	0.453586	0.58216	0.569627	0.594719	0.820606	0.474833	1	0.594088	0.868042	0.635711	0.592804	0.924715	0.956441	0.829147	0.643764	0.692375	0.874093	0.776177	0.55007	1	0.475247	0.549052	0.30735	0.214043	0.891217	0.56594	0.77289	0.955748	0.649922	0	0.618951	0.766123	0.759465	0.368859	0.414354	0.78814	0.725555
TCGA-DU-A5TS-01	0.527473	0.299172	0.227133	0.587409	0.184481	0.324973	0.230473	0.386078	0.53655	0.445023	0.341135	0.269598	0.523963	0.58991	0.295596	0.278382	0.493097	0.531558	0.662576	0.315863	0.628926	0.467747	0.345992	0.714908	0.660991	0.501445	0.288615	0.536226	0.663463	0.422892	0.637517	0.701889	0.493695	0.307924	0.290976	0.197298	0.583582	0.211668	0.620538	0.536671	0.582124	0.116261	0.112251	0.357279	0.393978	0	0	0.532841	0.544306
TCGA-DU-A5TT-01	0.478496	0.578905	0.71735	0.66796	0.34819	0.357931	0.630914	0.641835	0.325412	0.677212	0.452769	0.489896	0.408965	0.4538	0.779646	0.463443	0.94797	0.53804	0.62583	0.430485	0.549623	0.698313	0.813086	0.645052	0.565507	0.545436	0.365196	0.6121	0.665808	0.462417	0.54796	0.645515	0.500677	0.735304	0.67529	0.646288	0.645493	0.543455	0.591714	0.519059	0.478351	0.0864983	0.598391	0.671639	0.560354	0.468178	0.283891	0.331334	0.438459
TCGA-DU-A5TU-01	0.580546	0.567139	0.609705	0.809225	0.345891	0.569461	0.211938	0.511754	0.515167	0.571585	0.407753	0.528625	0.539136	0.640401	0.418219	0.445855	0.764841	0.450368	0.81012	0.439068	0.773033	0.581777	0.633713	0.732997	0.832574	0.732347	0.484225	0.594427	0.759473	0.6245	0.578123	0.828733	0.58729	0.403376	0.290873	0.156144	0.748254	0.478693	0.707055	0.754073	0.590575	0.356198	0.533033	0.592741	0.65629	0.320361	0.564232	0.631884	0.676571
TCGA-DU-A5TW-01	0.558264	0.543065	0.328199	0.561334	0.121076	0.436453	0.21639	0.460942	0.23059	0.260438	0.142676	0.677391	0.427162	0.629299	0.269293	0.323113	0.43429	0.484159	0.496479	0.371148	0.35533	0.380982	0.486903	0.597325	0.520901	0.460568	0.294098	0.571397	0.615343	0.358209	0.673142	0.565897	0.444914	0.269405	0.0730717	0.133338	0.550726	0.35957	0.631099	0.405289	0.679732	0	0.61837	0.474869	0.349035	0.147447	0	0.547912	0.478595
TCGA-DU-A5TY-01	1	0.545253	0.567485	0.849635	0.487855	0.547713	0.284077	0.472384	0.422584	0.70478	0.621191	0.438252	0.525347	0.55641	0.485542	0.591421	0.711374	0.533224	0.715877	0.631713	0.755734	0.649794	0.853793	0.733631	0.819569	0.811226	0.641375	0.506023	0.780043	0.864595	0.442793	0.799909	0.503693	0.556241	0.526695	0.565276	0.849958	0.662929	0.806124	0.804637	0.600622	0	0.623402	0.88868	0.770412	0.146399	0.790215	0.564721	0.724887
TCGA-DU-A6S2-01	0.256488	0.529275	0.685192	0.242035	0.527084	0.496596	0.640546	0.76808	0.797473	0.730217	0.468664	0.401183	0.344892	0.76132	0.733855	0.34358	0.450445	0.700465	0.273532	0.637676	0.485928	0.393491	0.286983	0.460149	0.361184	0.157937	0.279549	0.300959	0.750461	0.467399	0.820326	0.366785	0.512643	0.188138	0.101148	0.402263	0.0969115	0.453251	0.317777	0.230501	0.277767	0.601363	0.659523	0.268166	0.313316	0.237992	0.104187	0.307647	0.259199
TCGA-DU-A6S3-01	0.237098	0.342778	0.507925	0.203982	0.0581236	0.402779	0.246575	0.207075	0.0582772	0.318403	0.349815	0.135169	0.225896	0.806231	0.404281	0.293872	0.396505	0.371377	0.351163	0.228257	0.405477	0.323915	0.27433	0.460822	0.404301	0.228459	0.269353	0.287037	0.709994	0.49273	0.759255	0.435056	0.34116	0.343666	0.248472	0.276192	0.314131	0.219238	0.314441	0.23549	0.288392	0.577997	0.498073	0.248441	0.30647	0	0.114796	0.448649	0.104717
TCGA-DU-A6S6-01	0.200263	0.345766	0.48239	0.0579902	0.0464973	0.515683	0.10892	0.375885	0.301859	0.403953	0.217778	0.615999	0.348762	0.863968	0.313218	0.212284	0.442435	0.199637	0.369068	0.283922	0.332005	0.312501	0.255074	0.374126	0.397651	0.199038	0.351245	0.359832	0.788611	0.560279	0.808906	0.474261	0.424998	0.25777	0.217308	0.414705	0.266928	0.234644	0.378705	0.211795	0.195877	0.589154	0.568832	0.160086	0.212257	0	0	0.304337	0.223725
TCGA-DU-A6S7-01	0.464111	0.49094	0.286529	0.645864	0.197286	0.496658	0.392963	0.399081	0.401101	0.198242	0.16356	0.631075	0.530191	0.627109	0.591906	0.522286	0.358501	0.441326	0.622855	0.395658	0.618974	0.319475	0.381488	0.789361	0.741299	0.647047	0.522302	0.602697	0.747772	0.510078	0.860217	0.779226	0.494936	0.387946	0.255504	0.298599	0.708856	0.201772	0.725442	0.646121	0.660492	0	0.553416	0.468529	0.43545	0.231364	0.100343	0.681104	0.681918
TCGA-DU-A6S8-01	0.372275	0.253047	0.364063	0.320484	0.200162	0.406643	0.123936	0.21975	0.145514	0.293056	0.388109	0.262834	0.247604	0.770504	0.058918	0.272106	0.395373	0.176895	0.301167	0.328776	0.56838	0.325054	0.154636	0.415275	0.425551	0.282431	0.290194	0.312946	0.449298	0.266714	0.718495	0.531936	0.272351	0.268045	0.193318	0.444342	0.311135	0.322423	0.366741	0.308427	0.374604	0.385259	0.350362	0.360959	0.327663	0	0.237572	0.628135	0.280635
TCGA-DU-A76K-01	0.451376	0.334612	0.519674	0.273415	0.440789	0.352609	0.412447	0.569252	0.448209	0.477207	0.443882	0.414599	0.295171	0.794935	0.418625	0.657559	0.743904	0.452839	0.473012	0.365211	0.421066	0.44291	0.734552	0.394908	0.411715	0.470683	0.329124	0.430302	0.677667	0.259155	0.632366	0.378065	0.450671	0.484335	0.453688	0.481439	0.248025	0.358434	0.267027	0.197567	0.645435	0.741424	0.435344	0.544644	0.693221	0.275217	0.272125	0.487389	0.215338
TCGA-DU-A76L-01	0.510159	0.608651	0.595308	0.666493	0.449136	0.569938	0.531389	0.465442	0.39246	0.688123	0.563627	0.508068	0.407632	0.51737	0.613536	0.662196	0.587373	0.747909	0.57536	0.527636	0.758494	0.475291	0.509846	0.628687	0.675913	0.822831	0.738369	0.449132	0.69426	0.810625	0.623088	0.645099	0.372186	0.615963	0.499384	0.597185	0.720806	0.606087	0.677994	0.589986	0.578271	0.0772957	0.537468	0.708728	0.771006	0.364117	0.674066	0.650175	0.627825
TCGA-DU-A76O-01	0.420621	0.457547	0.280121	0.919152	0.0775778	0.429805	0.229396	0.501689	0.435824	0.28062	0.410824	0.624005	0.365088	0.630616	0.295823	0.630317	0.42503	0.27889	0.797373	0.466565	0.608692	0.492868	0.308804	1	0.906527	0.654183	0.381066	0.625479	0.774493	0.514387	0.629651	0.814851	0.516319	0.615563	0.374324	0.299716	0.6235	0.173919	0.763663	0.74122	0.597539	0.251595	0.506587	0.513842	0.597261	0.359198	0.407452	0.602711	0.664444
TCGA-DU-A76R-01	0.348658	0.51852	0.296463	0.582837	0.13763	0.320597	0.425581	0.339509	0.27265	0.394911	0.324039	0.40969	0.518786	0.585434	0.321526	0.362868	0.455667	0.468351	0.35602	0.408343	0.503946	0.255028	0.447033	0.607588	0.420349	0.353265	0.393673	0.374733	0.542691	0.220842	0.8245	0.447543	0.611366	0.442021	0.19481	0.370456	0.388245	0.383064	0.466093	0.313311	0.36698	0.71906	0.558705	0.440721	0.187129	0.390907	0.102481	0.487023	0.296502
TCGA-DU-A7T6-01	0.188195	0.46423	0.322488	0.389692	0.166749	0.208294	0.357945	0.351744	0.129944	0.383385	0.460269	0.242096	0.11874	0.814291	0.343561	0.267089	0.477787	0.467105	0.370563	0.415888	0.91539	0.364664	0.27366	0.472828	0.45325	0.350852	0.333668	0.279947	0.522551	0.602554	0.700419	0.510918	0.256192	0.253163	0.246708	0.309283	0.325072	0.333146	0.425622	0.448061	0.264334	0.269483	0.416945	0.349671	0.37767	0.147237	0.427473	0.338101	0.206538
TCGA-DU-A7T8-01	0.475604	0.471714	0.739015	0.540424	0.652428	0.705014	0.638545	0.503323	0.542961	0.563445	0.473732	0.954033	0.469142	0.654816	0.469527	0.442917	0.623807	0.408533	0.722861	0.483643	0.521225	0.6409	0.365282	0.593323	0.700166	0.648224	0.251115	0.565875	0.683732	0.448761	0.683491	0.707321	0.537364	0.489147	0.426546	0.463397	0.515931	0.463133	0.715921	0.642331	0.580941	0.0740889	0.509087	0.50877	0.537603	0.527241	0.651417	0.786823	0.432634
TCGA-DU-A7TA-01	0.562899	0.464771	0.8139	0.618224	0.252188	0.567198	0.323987	0.524982	0.31493	0.671473	0.505206	0.554398	0.539648	0.65065	0.684591	0.397466	0.523126	0.284465	0.671112	0.54274	0.456675	0.56396	0.453234	0.736582	0.619108	0.708542	0.378592	0.701223	0.707162	0.426258	0.758402	0.666922	0.510272	0.466081	0.508777	0.448027	0.516278	0.40524	0.738457	0.586953	0.615486	0	0.678954	0.474517	0.525134	0.629028	0.53266	0.690176	0.589948
TCGA-DU-A7TB-01	0.261234	0.418718	0.334933	0.532664	0.064666	0.346199	0.227472	0.270474	0.128441	0.182028	0.265225	0.318913	0.184095	0.517505	0.272181	0.292333	0.588708	0.242901	0.51644	0.36692	0.829323	0.416408	0.325429	0.57056	0.592347	0.390016	0.160989	0.38698	0.503469	0.358324	0.993778	0.542009	0.697591	0.271097	0.218346	0.224123	0.425562	0.244666	0.474732	0.418494	0.36263	0.277884	0.355732	0.41286	0.302191	0.071788	0.291989	0.503667	0.361401
TCGA-DU-A7TC-01	0.282997	0.35405	0.516328	0.538928	0.112943	0.316265	0.173342	0.401243	0.351355	0.393173	0.316648	0.192572	0.138116	0.877841	0.456108	0.184082	0.275005	0.385768	0.478013	0.138524	0.324094	0.193716	0.130068	0.375869	0.648911	0.378516	0.374645	0.424568	0.729405	0.623461	0.652428	0.457187	0.354738	0.457406	0.254856	0.313815	0.35323	0.221271	0.514061	0.501199	0.358859	0.750058	0.473078	0.303107	0.333785	0.329731	0.306344	0.41569	0.364536
TCGA-DU-A7TD-01	0.611375	0.605144	0.766012	0.674987	0.418698	0.523605	0.314745	0.3708	0.165324	0.551305	0.557781	0.598106	0.527808	0.662062	0.524972	0.619184	0.847086	0.573439	0.622338	0.510989	0.696995	0.821252	0.640081	0.738564	0.721443	0.929925	0.451887	0.562005	0.78153	0.66843	0.397099	0.739538	0.538364	0.809187	0.820876	0.810252	0.763783	0.696992	0.815137	0.649947	0.727876	0	0.640608	0.834807	0.876832	0.144979	0.422904	0.693725	0.678385
TCGA-DU-A7TG-01	0.28765	0.340613	0.839908	0.356732	0.64212	0.450705	0.52475	0.688915	0.426865	0.570626	0.3719	0.227912	0.356989	0.881193	0.529159	0.287016	0.443449	0.540737	0.582143	0.433042	0.431601	0.369284	0.262029	0.450243	0.528624	0.462564	0.420188	0.554985	0.854954	0.611306	0.91758	0.553047	0.495501	0.359531	0.279844	0.279068	0.271989	0.361743	0.572422	0.448431	0.30221	0.679945	0.576186	0.394069	0.44282	0.413245	0.410707	0.350795	0.415367
TCGA-DU-A7TI-01	0.399247	0.584671	0.877192	0.512713	0.528839	0.488436	0.433754	0.871041	0.717643	0.831794	0.44341	0.573044	0.594008	0.574565	1	0.477035	0.451611	0.536521	0.607608	0.704279	0.536347	0.720135	0.469004	0.741813	0.638628	0.677407	0.373643	1	0.712927	0.546392	0.834259	0.720572	0.75737	0.645807	0.588907	0.654905	0.503066	0.486543	0.666674	0.563135	0.6091	0.337692	0.601051	0.479994	0.493777	0.349892	0.177782	0.73828	0.416799
TCGA-DU-A7TJ-01	0.550052	0.543936	0.435913	0.578534	0.342859	0.137923	0.10184	0.533525	0.312252	0.416676	0.45835	0.54027	0.540955	0.544243	0.557084	0.517209	0.782263	0.51881	0.659443	0.575642	0.668384	0.545122	0.649449	0.628034	0.615783	0.75295	0.291218	0.487417	0.643122	0.461167	0.0146005	0.69981	0.650842	0.498268	0.536426	0.613968	0.581989	0.817362	0.697409	0.53244	0.717746	0	0.384548	0.731535	0.791582	0.0654495	0.530483	0.681159	0.320406
TCGA-E1-5302-01	0.332864	0.518944	0.404194	0.804371	0.111913	0.415643	0.11516	0.355579	0.216603	0.44481	0.386298	0.366275	0.564534	0.373607	0.494288	0.873081	0.678845	0.544635	0.480858	0.420787	0.332394	0.375478	0.473998	0.542902	0.692095	0.600584	0.481836	0.565179	0.66495	0.520465	0.761924	0.437658	0.569712	0.502886	0.335816	0.310644	0.580917	0.405114	0.6988	0.541449	0.458312	0.186993	0.535484	0.595083	0.557762	0.448211	0.372919	0.398295	0.618006
TCGA-E1-5303-01	0.418508	0.494282	0.675181	0.851977	0.146001	0.464593	0.242818	0.278489	0.275229	0.460861	0.374459	0.31544	0.623225	0.407262	0.518904	0.682063	0.603968	0.443955	0.613802	0.408507	0.600257	0.404304	0.336657	0.625022	0.820199	0.722336	0.662322	0.668153	0.747214	0.728227	0.809403	0.634248	0.601271	0.470631	0.353201	0.227525	0.689085	0.330006	0.801228	0.734803	0.611137	0	0.504039	0.648392	0.541621	0.461888	0.111482	0.597809	0.717439
TCGA-E1-5304-01	0.545288	0.311997	0.241212	0.269478	0.0358432	0.112064	0.107478	0.230167	0.126191	0.152016	0.223841	0.346052	0.506459	0.536221	0.276984	0.212504	0.0506616	0.00954108	0.109663	0.204785	0	0.166149	0.465401	0.121149	0.337682	0.227446	0.178865	0.265223	0.208557	0.0789545	0.540729	0.275833	0	0.00580644	0	0.0998241	0.0350786	0.201646	0.295625	0.133956	0.710342	0	0.311515	0.303899	0.131833	0	0.0853025	0.349697	0.355529
TCGA-E1-5305-01	0.284109	0.531934	0.415572	0.660284	0.0428553	0.385452	0.231635	0.367149	0.144578	0.323698	0.365749	0.324477	0.427854	0.583361	0.267151	0.463583	0.332883	0.307422	0.319418	0.366603	0.639597	0.355816	0.472121	0.305815	0.525044	0.378545	0.347106	0.458028	0.565077	0.463802	0.844748	0.407211	0.610462	0.405685	0.419747	0.352594	0.480537	0.354229	0.618706	0.376499	0.379587	0.278034	0.234193	0.439329	0.254633	0.268491	0	0.250837	0.380467
TCGA-E1-5307-01	0.251057	0.449193	0.456021	0.602774	0.0372604	0.378229	0.393386	0.276343	0.197101	0.302918	0.108869	0.258887	0.452407	0.445547	0.239193	0.59324	0.364855	0.426312	0.342382	0.355045	0.448667	0.151361	0.442307	0.511105	0.525835	0.507493	0.428913	0.555292	0.618075	0.475535	0.927649	0.463584	0.569406	0.380882	0.164775	0.181954	0.484353	0.273543	0.697556	0.404884	0.670649	0	0.461113	0.447589	0.27755	0.35915	0	0.462788	0.472006
TCGA-E1-5311-01	0.23504	0.362169	0.496977	0.304286	0.158031	0.457759	0.301976	0.314376	0.134095	0.28494	0.258543	0.198109	0.480137	0.534361	0.447946	0.42119	0.274718	0.364159	0.238654	0.320028	0.464702	0.343907	0.472138	0.403645	0.398402	0.264167	0.320634	0.304687	0.592599	0.427239	0.889372	0.244259	0.539009	0.267908	0.215686	0.341307	0.297892	0.366915	0.441215	0.149577	0.326323	0.601062	0.388983	0.28391	0.244541	0.217251	0.185469	0.376164	0.326851
TCGA-E1-5318-01	0.298346	0.466278	0.165475	0.515605	0.0666683	0.20871	0.0686027	0	0.151935	0.0896407	0.204551	0.26289	0.498103	0.603666	0.16426	0.509514	0.182841	0.155751	0.214066	0.343487	0.365884	0.185617	0.517321	0.480674	0.409986	0.381376	0.309904	0.291886	0.369752	0.395061	0.908813	0.310237	0.480681	0.213398	0.392955	0.292294	0.246102	0.393885	0.458042	0.371738	0.448127	0	0.175705	0.353369	0.375138	0.0742718	0.462947	0.268908	0.447244
TCGA-E1-5319-01	0.326561	0.464466	0.143415	0.519993	0	0.315257	0.428184	0.413757	0.279967	0.495889	0.472709	0.275219	0.377441	0.566098	0.315879	0.561501	0.441236	0.667003	0.185828	0.399177	0.635166	0.340487	0.481221	0.383655	0.493511	0.404585	0.384671	0.190009	0.403453	0.493095	0.810008	0.163756	0.541476	0.464904	0.414583	0.465876	0.42386	0.39711	0.486119	0.376798	0.450632	0.440442	0.42525	0.453947	0.378764	0.183962	0.378508	0.259817	0.343832
TCGA-E1-5322-01	0.468208	0.524333	0.666796	0.689519	0.336143	0.542612	0.166229	0.396967	0.240545	0.517235	0.341066	0.381881	0.430468	0.359561	0.43404	0.527662	0.279906	0.30732	0.608111	0.417217	0.632755	0.344012	0.624193	0.534185	0.662466	0.592718	0.572708	0.598532	0.704459	0.668834	0.769992	0.612506	0.597852	0.394415	0.358806	0.3919	0.604755	0.323446	0.83133	0.638787	0.41515	0.185206	0.424685	0.579092	0.514412	0.316199	0.176723	0.621166	0.611274
TCGA-E1-A7YD-01	0.545733	0.369864	0.463237	0.635593	0.306084	0.227284	0.511921	0.568435	0.301988	0.506488	0.519182	0.326416	0.407889	0.419313	0.957033	0.456148	0.672085	0.584227	0.45798	0.481542	0.484878	0.71868	0.92879	0.711243	0.597831	0.605396	0.412914	0.361519	0.556009	0.34538	0.418045	0.576023	0.418306	0.685355	0.53313	0.617487	0.476817	0.49173	0.552022	0.454408	0.690192	0	0.447326	0.668874	0.771054	0.273991	0.181371	0.669746	0.376504
TCGA-E1-A7YE-01	0.473306	0.776321	0.886928	0.687939	0.673893	0.419453	0.193683	0.419514	0.405272	0.593407	0.393148	0.530633	0.710185	0.245365	0.893149	0.704549	0.611741	0.327207	0.723335	0.616749	0.973196	0.460037	0.544738	0.871699	0.64631	0.697339	0.581284	0.646669	0.85956	0.606016	0.631078	0.816903	0.464684	0.260879	0.228232	0.197876	0.757335	0.654938	0.745502	0.746862	0.655895	0	1	0.702494	0.564954	0.813135	0.191509	0.808333	0.814008
TCGA-E1-A7YH-01	0.518389	0.579046	0.38203	0.739721	0.147592	0.34658	0.192428	0.553622	0.453704	0.434694	0.162103	0.459827	0.464017	0.515568	0.472026	0.378398	0.667117	0.677405	0.667031	0.359172	0.404447	0.526044	0.464898	0.771095	0.687725	0.607377	0.365643	0.53684	0.64541	0.466168	0.768301	0.622646	0.523173	0.30877	0.163801	0.024757	0.641505	0.341193	0.599426	0.520116	0.667621	0	0.564495	0.50833	0.543748	0.415664	0	0.668831	0.549844
TCGA-E1-A7YI-01	0.296585	0.476491	0.168116	0.611028	0.420626	0.0879202	0.306461	0.268976	0	0.274169	0.347433	0.210661	0.478651	0.348478	0.729474	0.379657	0.228298	0.390924	0.385437	0.3168	0.563112	0.141927	0.418911	0.494641	0.482075	0.338339	0.319141	0.30313	0.489293	0.311567	0.51384	0.46852	0.466039	0.215959	0.103639	0.379278	0.550127	0.41358	0.475219	0.380871	0.675548	0	0.373002	0.66308	0.242342	0.570014	0.366016	0.679238	0.520466
TCGA-E1-A7YJ-01	0.512346	0.60978	0.323632	0.732991	0.231802	0.216074	0.338486	0.373803	0.215697	0.589063	0.605385	0.455323	0.401456	0.483289	0.501947	0.758415	0.822803	0.635014	0.606976	0.619154	0.561246	0.901552	0.476093	0.804953	0.704577	0.858807	0.499371	0.56112	0.733782	0.508117	0.11367	0.615685	0.545572	0.822903	0.772079	0.792236	0.72902	0.638874	0.617066	0.671544	0.77456	0	0.746956	0.753038	0.849232	0.294039	0.495323	0.612862	0.474187
TCGA-E1-A7YK-01	0.60079	0.535017	0.450835	0.87688	0.431791	0.288293	0.118543	0.326914	0.25508	0.580627	0.683165	0.650224	0.495207	0.537442	0.564094	0.684562	0.736114	0.532657	0.743698	0.582352	0.889714	0.56234	0.460926	0.782645	0.815641	0.781775	0.629066	0.568034	0.832382	0.607613	0.406905	0.797495	0.506289	0.483386	0.468154	0.394404	0.824765	0.453587	0.761492	0.81786	0.659693	0.0826068	0.570832	0.624423	0.683284	0.544999	0.169056	0.761418	0.700602
TCGA-E1-A7YL-01	0.670621	0.544924	0.399352	0.76667	0.633963	0.269772	0.427149	0.494619	0.545908	0.661907	0.700811	0.765463	0.531319	0.813109	0.66155	0.488467	0.882623	0.669564	0.67824	0.655425	0.861899	0.675291	0.653421	0.741139	0.692296	0.645573	0.66181	0.51145	0.727975	0.551316	0.535407	0.741577	0.33887	0.402588	0.284943	0.459365	0.734853	0.843379	0.540466	0.776058	0.673842	0	0.815087	0.831126	0.755281	1	0.337974	0.629634	0.566013
TCGA-E1-A7YM-01	0.436119	0.484845	0.151904	0.757654	0.108815	0.215888	0.33746	0.315008	0.267036	0.268627	0.272784	0.157553	0.397355	0.603646	0.477153	0.430185	0.783936	0.530119	0.608096	0.313749	0.274044	0.494218	0.551492	0.737494	0.596772	0.542188	0.304571	0.43993	0.555122	0.305182	0.675004	0.448737	0.390602	0.4309	0.29182	0.358822	0.47267	0.318302	0.554635	0.425335	0.558479	0.407856	0.465773	0.581769	0.581179	0.414051	0.256731	0.689573	0.328251
TCGA-E1-A7YN-01	0.665412	0.582412	0.36187	0.847165	0.406799	0.316884	0.394667	0.353545	0.301261	0.594162	0.922536	0.8432	0.518837	0.59919	0.439589	0.763891	0.893861	0.807977	0.643865	0.70043	0.993061	0.991406	0.606278	0.958514	0.865059	0.993565	0.573668	0.642764	0.883105	0.851054	0.416168	0.806454	0.543846	0.987473	1	0.927116	1	0.812863	0.748058	0.855272	0.691349	0.23476	0.989276	0.996002	1	0.960405	0.504442	0.684726	0.896827
TCGA-E1-A7YO-01	0.332678	0.40121	0.459848	0.368979	0.453083	0.418878	0.41455	0.474482	0.308698	0.360325	0.275037	0.24893	0.391255	0.697286	0.399802	0.413515	0.303817	0.21728	0.226655	0.38258	0.461631	0.371699	0.339506	0.611511	0.403081	0.248406	0.263935	0.291686	0.52195	0.334667	0.736555	0.367093	0.555505	0.196893	0.241518	0.376119	0.302606	0.362205	0.349417	0.139404	0.33037	0.450062	0.434538	0.370153	0.249997	0.190058	0	0.187277	0.271835
TCGA-E1-A7YQ-01	0.742196	0.687273	0.617119	0.828301	0.289028	0.521226	0.392335	0.437074	0.349195	0.672121	0.61938	0.78761	0.396048	0.629958	0.55723	0.632875	0.766987	0.702935	0.838157	0.596835	0.817272	0.860202	0.778277	0.686538	0.786507	0.80126	0.519892	0.709152	0.824601	0.813683	0.611001	0.823086	0.70975	0.804215	0.782952	0.831735	0.778634	0.65749	0.854432	0.793635	0.633433	0	0.720365	0.823976	0.66902	0.320474	0.498127	0.84378	0.75974
TCGA-E1-A7YS-01	0.138903	0.553772	0.346062	0.424316	0.0879105	0.185583	0.274021	0.222104	0.0446885	0.138154	0.261633	0.546337	0.332052	0.65592	0.520575	0.430345	0.251804	0.103773	0.198761	0.25145	0.439628	0.538343	0.254035	0.420961	0.295812	0.132314	0.205572	0.230689	0.250869	0	0.886905	0.334178	0.352883	0.5663	0.257801	0.541533	0.272888	0.479142	0.270182	0.112553	0.432437	0	0.406721	0.265947	0	0.39152	0	0.479066	0.353157
TCGA-E1-A7YU-01	0.374425	0.459288	0.344566	0.61773	0.16033	0.299998	0.282059	0.477356	0.507631	0.407953	0.225474	0.464416	0.372264	0.631546	0.276968	0.349936	0.619514	0.402697	0.613974	0.228801	0.500525	0.245969	0.376661	0.624032	0.654234	0.457857	0.35357	0.451846	0.667554	0.437548	0.755376	0.599174	0.462701	0.324829	0.143561	0.127046	0.507686	0.253525	0.581174	0.55513	0.389771	0.256672	0.47353	0.42473	0.453696	0.0904971	0.25075	0.587566	0.497279
TCGA-E1-A7YV-01	0.473917	0.346025	0.48061	0.424726	0.584425	0.333725	0.599746	0.602449	0.343989	0.458524	0.509045	0.439591	0.445	0.763257	0.569644	0.367925	0.246025	0.403671	0.346535	0.436726	0.449386	0.265227	0.611071	0.622427	0.399381	0.3548	0.167367	0.274602	0.391194	0.366537	0.782498	0.41322	0.419096	0.110757	0.255154	0.218409	0.340239	0.383176	0.3561	0.305589	0.729637	0.15546	0.669392	0.467683	0.425287	0.526515	0.334817	0.712509	0.440289
TCGA-E1-A7YW-01	0.553759	0.584271	0.619312	0.627832	0.183336	0.461552	0.333212	0.590462	0.471892	0.507177	0.132214	0.576057	0.580194	0.706992	0.548436	0.461165	0.577758	0.51889	0.643578	0.3436	0.453157	0.455448	0.282609	0.680495	0.687161	0.596815	0.443098	0.561392	0.662089	0.458571	0.934833	0.643798	0.585983	0.294608	0.172819	0.146603	0.561872	0.328002	0.713501	0.591343	0.585207	0.15703	0.493735	0.471118	0.42121	0.41897	0.245102	0.743054	0.510758
TCGA-E1-A7YY-01	0.290839	0.241399	0.478838	0.581807	0.239259	0.339728	0.278837	0.45834	0.200924	0.382114	0.227482	0.217425	0.293916	0.9225	0.317826	0.279041	0.371208	0.489088	0.496106	0.376681	0.540935	0.325924	0.156547	0.631758	0.573417	0.308545	0.459481	0.468139	0.977113	0.892368	0.948379	0.554255	0.453864	0.388175	0.215933	0.206878	0.281985	0.275674	0.473748	0.350688	0.177544	0.853643	0.802703	0.4015	0.400064	0.131915	0.262104	0.432773	0.369852
TCGA-E1-A7Z2-01	0.431114	0.364969	0.403411	0.468818	0.324723	0.337748	0.443378	0.470703	0.318792	0.272086	0.120118	0.0874859	0.187016	0.765815	0.361005	0.35949	0.698092	0.382436	0.522749	0.182238	0.283296	0.449284	0.618194	0.477623	0.579182	0.232869	0.346744	0.524003	0.68685	0.282851	0.876338	0.399874	0.34274	0.342112	0.188673	0.330804	0.289284	0.256623	0.426131	0.367295	0.310468	0.392675	0.49467	0.588761	0.332204	0.22596	0.169487	0.486968	0.303711
TCGA-E1-A7Z3-01	0.490787	0.396715	0.51798	0.576601	0.190752	0.492998	0.292657	0.48329	0.406098	0.437137	0.325161	0.422576	0.46312	0.756224	0.389677	0.51607	0.486878	0.38451	0.635545	0.35502	0.718512	0.467702	0.341165	0.697256	0.610567	0.487323	0.499072	0.499392	0.814244	0.40789	0.810318	0.657747	0.570954	0.430134	0.28759	0.267781	0.513897	0.368808	0.60258	0.534432	0.470643	0.643	0.545773	0.456183	0.367876	0.395536	0	0.378176	0.481141
TCGA-E1-A7Z4-01	0.494902	0.424319	0.541408	0.639374	0.174766	0.510184	0.354706	0.465562	0.378841	0.491331	0.263552	0.277631	0.571916	0.735047	0.457081	0.43748	0.460297	0.311184	0.694206	0.387707	0.644009	0.383277	0.102365	0.634037	0.750885	0.624404	0.405	0.549051	0.661617	0.469053	0.942746	0.716803	0.616913	0.459155	0.265235	0.218986	0.554462	0.291612	0.716735	0.66719	0.638471	0.0842937	0.383	0.490155	0.600946	0.228944	0.387293	0.436047	0.51741
TCGA-E1-A7Z6-01	0.52523	0.500424	0.355325	0.702204	0.078822	0.319969	0.605503	0.508239	0.428916	0.448179	0.206519	0.299555	0.689784	0.599733	0.471539	0.768568	0.679487	0.385768	0.474075	0.533346	0.158121	0.404094	0.44963	0.780664	0.600606	0.597038	0.42599	0.509928	0.658628	0.384867	0.959255	0.544477	0.703944	0.339094	0.229374	0.281547	0.512337	0.433205	0.567707	0.489051	0.663354	0	0.338945	0.448188	0.565013	0.534305	0.441573	0.546705	0.401951
TCGA-EZ-7264-01	0.321352	0.296065	0.377188	0.227629	0.167046	0.371024	0.294073	0.369455	0.293387	0.370367	0.245916	0.292191	0.352606	0.591731	0.0625203	0.176327	0.375146	0.299003	0.111287	0.382061	0.442563	0.102077	0.277112	0.34738	0.150574	0.265672	0.199108	0.27275	0.330444	0.180836	0.7854	0.31862	0.504193	0.177554	0.105326	0.424464	0.246591	0.336258	0.433187	0.0447285	0.127832	0	0.39553	0.316949	0.00192561	0.103368	0.17235	0.639841	0.216436
TCGA-F6-A8O3-01	0.180706	0.22695	0.48571	0.144016	0.0284109	0.429814	0.0292352	0.219197	0.122707	0.414692	0.320241	0.334031	0.367087	0.683394	0.413611	0.177446	0.223837	0.162312	0.237677	0.264882	0.561246	0.225197	0.325563	0.302902	0.343299	0.255259	0.29141	0.251277	0.403539	0.311702	0.761971	0.343017	0.556941	0.201008	0.23699	0.40953	0.110675	0.344599	0.369783	0.162059	0.378898	0.296974	0.28673	0.111761	0.224322	0.0556111	0.272478	0.341777	0.198915
TCGA-F6-A8O4-01	0.23441	0.423071	0.579319	0.303821	0.141774	0.413565	0.252637	0.429011	0.496989	0.399641	0.386485	0.335844	0.470757	0.785442	0.37139	0.240686	0.328726	0.326584	0.39416	0.326598	0.232293	0.361005	0.283564	0.330144	0.446453	0.331382	0.298129	0.420274	0.52647	0.437413	0.862079	0.458997	0.511804	0.218153	0.201479	0.262606	0.22701	0.362724	0.462056	0.286336	0.453687	0.626466	0.371422	0.145698	0.334986	0.066014	0.237102	0.513123	0.224012
TCGA-FG-5962-01	0.190642	0.294183	0.614607	0.400655	0.214556	0.539323	0.272181	0.464826	0.342306	0.448818	0.428677	0.453691	0.417705	0.705249	0.418008	0.353174	0.316305	0.428125	0.427586	0.404026	0.443438	0.435831	0.355075	0.441823	0.349614	0.363663	0.369078	0.500714	0.71832	0.395099	0.875345	0.45834	0.604883	0.636046	0.38277	0.543421	0.279178	0.335151	0.512919	0.284203	0.180269	0.304573	0.407415	0.243545	0.317988	0.155672	0.139072	0.328938	0.30804
TCGA-FG-5963-01	0.489192	0.478632	0.356392	0.788964	0.365386	0.405281	0.239512	0.507318	0.311943	0.463869	0.771839	0.317518	0.343534	0.655591	0.432677	0.603534	0.592984	0.56732	0.733337	0.56278	0.993994	0.628256	0.51065	0.694086	0.790395	0.716959	0.754346	0.568199	0.843983	0.791526	0.396168	0.77256	0.501322	0.651956	0.598612	0.535229	0.804884	0.315092	0.771545	0.812623	0.556745	0	0.767017	0.751418	0.572846	0.25783	0.343406	0.483127	0.76157
TCGA-FG-5963-02	0.485429	0.443686	0.3985	0.501058	0.314291	0.375471	0.419985	0.379992	0.221959	0.375433	0.518847	0.295859	0.208904	0.569682	0.537207	0.445355	0.290096	0.469802	0.307619	0.599177	0.669958	0.310086	0.590876	0.550827	0.436545	0.399565	0.462318	0.331835	0.375645	0.56276	0.420264	0.363686	0.476601	0.254752	0.378787	0.400401	0.382885	0.353262	0.500107	0.348642	0.571197	0	0.76126	0.730355	0.360482	0.335505	0.338308	0.228156	0.415367
TCGA-FG-5964-01	0.445592	0.322375	0.409801	0.675537	0.25826	0.354828	0.479871	0.50916	0.29038	0.407921	0.590938	0.400234	0.282511	0.786914	0.401116	0.448213	0.519459	0.478323	0.6473	0.417914	0.732293	0.447199	0.197205	0.549262	0.708841	0.555729	0.458777	0.501422	0.737344	0.620846	0.649573	0.662053	0.466716	0.339185	0.35158	0.299485	0.609516	0.271328	0.570421	0.675388	0.278318	0.392341	0.601761	0.468194	0.540266	0.0798684	0.0971076	0.515995	0.448612
TCGA-FG-5965-01	0.33355	0.576693	0.792932	0.521559	0.454945	0.592084	0.509479	0.6946	0.504843	0.573897	0.622618	0.372244	0.611179	0.602464	0.763549	0.46884	0.681887	0.435989	0.491708	0.550563	0.665099	0.428766	0.552582	0.575572	0.574824	0.539477	0.43256	0.598674	0.619634	0.436933	0.716121	0.515572	0.740711	0.480152	0.375907	0.409749	0.498825	0.358378	0.633644	0.443477	0.448072	0.193339	0.788286	0.502765	0.543784	0.436921	0.591019	0.525909	0.481428
TCGA-FG-5965-02	0.287344	0.378277	0.414962	0.461559	0.173497	0.397391	0.352891	0.496141	0.209147	0.430415	0.430291	0.228686	0.2938	0.794509	0.435476	0.206308	0.560944	0.551088	0.458224	0.372883	0.555833	0.376588	0.488445	0.426251	0.438006	0.334696	0.455993	0.464765	0.766339	0.455435	0.730264	0.445008	0.341345	0.317977	0.263912	0.213362	0.316172	0.367532	0.438846	0.304267	0.344601	0.415439	0.378896	0.485999	0.405526	0.178583	0.354888	0.539581	0.389602
TCGA-FG-6688-01	0.505617	0.541018	0.455763	0.851765	0.422694	0.115786	0.628472	0.421228	0.323392	0.635125	0.556728	0.405213	0.404121	0.534613	0.495668	0.573613	0.812038	0.627705	0.610037	0.501557	0.597924	0.582017	0.727715	0.594908	0.68326	0.737025	0.564944	0.597376	0.761275	0.592649	0.406393	0.607905	0.499145	0.574747	0.59241	0.549816	0.641899	0.615731	0.708819	0.63274	0.612403	0.13338	0.652589	0.804234	0.820169	0.128802	0.547073	0.433505	0.571917
TCGA-FG-6689-01	0.423217	0.434085	0.627138	0.633349	0.234884	0.616422	0.366246	0.503043	0.32823	0.492446	0.446658	0.407961	0.55295	0.60942	0.431687	0.542193	0.485712	0.567898	0.512905	0.418585	0.529719	0.341642	0.441268	0.678217	0.62443	0.611712	0.481452	0.593329	0.707577	0.511521	0.796959	0.65041	0.604238	0.405182	0.265118	0.218575	0.514575	0.300149	0.621352	0.520469	0.614	0.309717	0.515666	0.477687	0.451354	0.22546	0.0800471	0.573757	0.545595
TCGA-FG-6690-01	0.35079	0.55502	0.522357	0.656814	0.0956642	0.562954	0.226234	0.405815	0.115579	0.360579	0.488062	0.627463	0.520016	0.422025	0.530311	0.682803	0.582811	0.523377	0.54636	0.387264	0.333152	0.324979	0.334948	0.640396	0.61951	0.565457	0.413042	0.612796	0.665365	0.43926	0.87187	0.609327	0.685125	0.384631	0.259098	0.29797	0.565656	0.377555	0.742132	0.519693	0.560682	0.193907	0.430265	0.438748	0.453149	0.187252	0.227669	0.529512	0.547043
TCGA-FG-6691-01	0.492585	0.50986	0.504941	0.726952	0.120268	0.538572	0.0649228	0.315513	0.226807	0.438842	0.391642	0.357865	0.603696	0.29789	0.4619	0.654821	0.319144	0.401994	0.611919	0.464489	0.468978	0.180712	0.508086	0.779851	0.667306	0.66044	0.572751	0.794464	0.857329	0.650966	0.949185	0.664722	0.671257	0.457658	0.430114	0.280545	0.725551	0.367476	0.867312	0.670645	0.681329	0	0.58857	0.677961	0.413864	0.691816	0.350387	0.666069	0.566411
TCGA-FG-6692-01	0.756933	0.496988	0.411934	0.482998	0.194237	0.34322	0.241241	0.558434	0.25275	0.540845	0.781287	0.396148	0.29917	0.747176	0.55246	0.630197	0.87316	0.39472	0.57069	0.43979	0.702807	0.677855	0.601954	0.450619	0.577693	0.853727	0.444762	0.385788	0.640404	0.559067	0.0220636	0.545778	0.551168	0.762564	0.692689	0.630969	0.54155	0.856879	0.627696	0.490673	0.698065	0	0.54208	0.747984	0.917864	0.0687397	0.421512	0.525268	0.431982
TCGA-FG-7634-01	0.386957	0.567233	0.598137	0.551458	0.372843	0.341726	0.428735	0.517439	0.463062	0.64106	0.514458	0.429243	0.605772	0.339798	0.544055	0.642509	0.268229	0.376487	0.51381	0.597076	0.728775	0.412553	0.557056	0.531907	0.498767	0.501668	0.560827	0.536226	0.650102	0.650581	0.743445	0.609689	0.63836	0.31876	0.371353	0.523672	0.569061	0.598881	0.716034	0.512553	0.55592	0	0.499008	0.639833	0.419796	0.109835	0.432964	0.702815	0.700984
TCGA-FG-7636-01	0.288651	0.409728	0.309742	0.504882	0.042229	0.12696	0.139664	0.316602	0.213169	0.325551	0.19465	0.369273	0.40917	0.668669	0.414649	0.261633	0.523244	0.108544	0.447389	0.138828	0.379198	0.247784	0.312222	0.345815	0.547541	0.364885	0.337763	0.503935	0.531562	0.29141	0.769015	0.474408	0.552135	0.286333	0.252481	0.371008	0.289205	0.235316	0.572399	0.40536	0.495004	0	0.23158	0.294988	0.328424	0.0826586	0.174488	0.435882	0.457668
TCGA-FG-7637-01	0.24633	0.456912	0.353639	0.39123	0.184745	0.324195	0.408945	0.469942	0.256493	0.384607	0.389566	0.441097	0.403122	0.660318	0.272344	0.408499	0.376447	0.526946	0.0534303	0.342942	0.570304	0.0548481	0.469624	0.469777	0.204751	0.199976	0.288146	0.314728	0.245061	0.286044	0.746656	0.272238	0.518303	0.0234087	0.158664	0.218884	0.281732	0.438476	0.370687	0.173907	0.367282	0.0731369	0.237305	0.377761	0.304223	0.369843	0.0858712	0.487242	0.204182
TCGA-FG-7638-01	0.30324	0.334424	0.22359	0.326862	0.0990673	0.177944	0.322901	0.39639	0.338254	0.357341	0.448685	0.146423	0.462223	0.642241	0.322954	0.273905	0.311286	0.369847	0.322407	0.318547	0.597924	0.251369	0.478255	0.398336	0.464177	0.286512	0.378762	0.375748	0.573817	0.390022	0.807308	0.385683	0.645036	0.242705	0.325929	0.362906	0.292689	0.365401	0.412176	0.27641	0.381045	0.308782	0.193879	0.406009	0.383851	0.193913	0.326248	0.0589871	0.246944
TCGA-FG-7641-01	0.259473	0.407399	0.257012	0.293902	0	0.260967	0.154172	0.444504	0.420494	0.177404	0.137273	0.198123	0.388205	0.719412	0.251331	0.192697	0.294304	0.477972	0.189219	0.281808	0.258786	0.11688	0.381723	0.430986	0.327224	0.210866	0.284989	0.295013	0.640461	0.429816	0.887556	0.358321	0.594707	0.2716	0.155783	0.290766	0.269309	0.28557	0.360872	0.119023	0.217815	0.416491	0.418896	0.278891	0.204293	0.0817716	0.231081	0.573848	0.179833
TCGA-FG-7643-01	0.358186	0.456817	0.393821	0.462934	0.245538	0.23753	0.452823	0.471752	0.303103	0.405224	0.496969	0.194176	0.333667	0.716854	0.456984	0.487488	0.659378	0.569258	0.427658	0.424282	0.349013	0.171159	0.442525	0.501753	0.360487	0.327702	0.454169	0.572458	0.790313	0.697434	0.826749	0.47807	0.552554	0.380985	0.339994	0.289919	0.369389	0.352855	0.483847	0.342102	0.496958	0.387247	0.519778	0.491459	0.302702	0	0.357486	0.301099	0.32545
TCGA-FG-8181-01	0.314252	0.297195	0.624111	0.411731	0.701711	0.523693	0.656775	0.684624	0.490657	0.588915	0.403531	0.201289	0.268261	0.926608	0.625138	0.378478	0.343715	0.610822	0.378596	0.552007	0.287572	0.287184	0.256046	0.545181	0.300075	0.319732	0.453039	0.649701	0.92998	0.663814	0.964608	0.518107	0.408711	0.294974	0.399429	0.371689	0.303	0.375242	0.434012	0.270857	0.134245	0.789926	0.655137	0.361963	0.398709	0.219735	0.402079	0.24502	0.250971
TCGA-FG-8182-01	0.366547	0.538241	0.800845	0.684948	0.298314	0.773193	0.288638	0.482249	0.389294	0.542304	0.3545	0.53624	0.584243	0.542712	0.461592	0.518388	0.44159	0.362504	0.632958	0.322446	0.387926	0.409104	0.46215	0.829421	0.687952	0.598498	0.347661	0.67863	0.734026	0.514098	0.766206	0.706489	0.608963	0.486267	0.271229	0.322817	0.647969	0.295719	0.741137	0.559996	0.713948	0.20787	0.37942	0.557236	0.369968	0.284523	0.244063	0.706546	0.585588
TCGA-FG-8185-01	0.466057	0.340942	0.686035	0.42371	0.268676	0.696253	0.436866	0.50884	0.449961	0.560281	0.259291	0.334714	0.535009	0.280956	0.38833	0.264331	0.250486	0.292884	0.420645	0.510989	0.615884	0.408039	0.465669	0.528559	0.512871	0.400429	0.299772	0.470605	0.486432	0.230497	0.89142	0.564649	0.4657	0.311845	0.254985	0.195	0.385801	0.303541	0.491626	0.35513	0.702442	0.063333	0.339671	0.411521	0.396403	0.183704	0.259555	0.465385	0.355242
TCGA-FG-8186-01	0.362691	0.438274	0.643505	0.60331	0.384807	0.560364	0.361828	0.595907	0.551353	0.621648	0.510668	0.611007	0.537342	0.576831	0.325793	0.433802	0.658009	0.427139	0.572701	0.595746	0.671843	0.55958	0.456217	0.595958	0.567745	0.551648	0.398622	0.645725	0.682859	0.473996	0.715097	0.636984	0.624798	0.605642	0.612754	0.643001	0.56717	0.45761	0.663632	0.548731	0.437171	0.171026	0.637173	0.542919	0.430601	0.0688849	0.37439	0.54098	0.450729
TCGA-FG-8187-01	0.396726	0.486022	0.847658	0.510286	0.320619	0.637145	0.357639	0.680172	0.564405	0.532499	0.37189	0.569962	0.506715	0.611183	0.566398	0.299348	0.571404	0.584465	0.493806	0.378656	0.518873	0.469231	0.478657	0.626072	0.531386	0.413732	0.357537	0.619934	0.548184	0.278524	0.644531	0.585037	0.578904	0.363509	0.335543	0.375169	0.285674	0.30619	0.559746	0.430342	0.465991	0.146741	0.383226	0.44655	0.340477	0.141705	0	0.621221	0.428926
TCGA-FG-8188-01	0.457215	0.475008	0.632677	0.529291	0.253308	0.676335	0.317187	0.533629	0.382674	0.4771	0.267036	0.258636	0.581219	0.459729	0.597358	0.582307	0.510164	0.503762	0.526298	0.39267	0.669025	0.379723	0.435452	0.684418	0.592267	0.605679	0.3925	0.549346	0.604328	0.464187	0.795749	0.640901	0.654067	0.320955	0.347	0.299575	0.561478	0.314937	0.669739	0.518177	0.628754	0	0.372486	0.426121	0.430185	0	0.113737	0.588572	0.558963
TCGA-FG-8189-01	0.205083	0.240928	0.385487	0.196123	0.123408	0.295198	0.228438	0.374676	0.0539567	0.165944	0.182702	0.143913	0.22118	0.941662	0.449747	0.146866	0.223178	0.580159	0.319346	0.239435	0.17264	0.19691	0.162379	0.426251	0.330509	0.257538	0.469933	0.42773	0.973952	0.842226	1	0.469379	0.37146	0.349175	0.256906	0.296031	0.0799792	0.286523	0.372316	0.156823	0	0.980275	0.718849	0.250995	0.262181	0	0.336053	0.321951	0.398736
TCGA-FG-8191-01	0.370495	0.710924	0.845421	0.67754	0.602116	0.560435	0.580185	0.674615	0.519965	0.760524	0.447376	0.465699	0.408811	0.304439	0.962744	0.442237	0.561671	0.600975	0.469994	0.573807	0.396633	0.445519	0.319312	0.58631	0.50248	0.570835	0.425884	0.720407	0.543936	0.476573	0.866424	0.566916	0.640457	0.236613	0.1258	0.235641	0.389002	0.461998	0.640677	0.456171	0.593823	0.0747069	0.470095	0.391392	0.524516	0.317151	0.327385	0.581585	0.4323
TCGA-FG-A4MT-01	0.334625	0.493787	0.233222	0.435082	0.0995369	0.401418	0.157377	0.387022	0.290351	0.168813	0.172162	0.373862	0	0.681611	0.467239	0.320595	0.284046	0.0436034	0.456471	0.256944	0.683758	0.455178	0.358226	0.426389	0.566941	0.312061	0.354359	0.471596	0.610351	0.371653	0.720776	0.56426	0.35943	0.135788	0.137697	0.27519	0.543821	0.206145	0.616851	0.499736	0.297173	0	0.252882	0.32785	0.247311	0.426067	0	0.512794	0.390986
TCGA-FG-A4MT-02	0.320962	0.379842	0.724652	0.540607	0.357435	0.576542	0.420629	0.630529	0.326876	0.487421	0.396996	0.33887	0.214721	0.708349	0.601172	0.29749	0.316728	0.482198	0.443581	0.435815	0.525832	0.417983	0.373443	0.314809	0.52794	0.42915	0.329444	0.644663	0.631893	0.624019	0.764205	0.532593	0.488986	0.228029	0.212845	0.303607	0.388419	0.32939	0.525449	0.383004	0.366126	0.702726	0.694435	0.36494	0.304366	0.409245	0.177645	0.476634	0.327137
TCGA-FG-A4MU-01	0.52814	0.617264	0.518289	0.661258	0.371566	0.258235	0.415067	0.489439	0.630616	0.539353	0.519024	0.618091	0.504101	0.602464	0.646086	0.522206	0.82407	0.664204	0.683011	0.529814	0.651512	0.55931	0.55523	0.54524	0.61896	0.752175	0.551292	0.593353	0.64634	0.67722	0.502607	0.702613	0.539589	0.439472	0.766046	0.562233	0.616027	0.88347	0.690681	0.662183	0.752925	0	0.536581	0.742524	0.735846	0.379488	0.522541	0.642109	0.610542
TCGA-FG-A4MW-01	0.44472	0.432649	0.293237	0.559895	0.13304	0.337147	0.199881	0.569572	0.348399	0.448679	0.419711	0.288984	0.251448	0.774437	0.506555	0.669651	0.799432	0.495513	0.485471	0.343145	0.659073	0.599925	0.573849	0.530263	0.506958	0.545689	0.435888	0.401597	0.621694	0.463821	0.642901	0.517839	0.556473	0.619369	0.561103	0.519139	0.497848	0.485618	0.539199	0.510931	0.60365	0.269666	0.480077	0.519179	0.606105	0.346698	0.148015	0.351965	0.332787
TCGA-FG-A4MX-01	0.708995	0.0794465	0.549226	0.56932	0.392256	0.345872	0.169942	0.619231	0.612776	0.605204	0.255364	0.311912	0.483982	0.424157	0.54816	0.404441	0.364838	0.0930198	0.562958	0.290467	0.558331	0.387732	0.352914	0.687786	0.595042	0.323591	0.162205	0.561085	0.615014	0.277062	0.728735	0.740879	0.484358	0.164878	0.203516	0.124376	0.576061	0.321876	0.396628	0.57731	0.681384	0	0.578959	0.335318	0.488369	0	0.456241	0.612368	0.408874
TCGA-FG-A4MY-01	0.565234	0.480515	0.455926	0.384739	0.270208	0.615061	0.532991	0.678658	0.442415	0.527294	0.40669	0.35548	0.513148	0.460737	0.633105	0.270847	0.601281	0.64979	0.480212	0.477048	0.691242	0.457338	0.533376	0.425379	0.595203	0.542188	0.405661	0.355101	0.509047	0.340225	0.611885	0.528274	0.50516	0.15602	0.158586	0.148285	0.463715	0.295397	0.52088	0.484697	0.504005	0	0.40448	0.437128	0.508006	0	0.311717	0.616502	0.390461
TCGA-FG-A60J-01	0.333513	0.408787	0.603091	0.605878	0.0964964	0.375161	0.400661	0.614211	0.39461	0.478133	0.490955	0.589906	0.527064	0.62523	0.735915	0.346358	0.355239	0.514164	0.564726	0.419648	0.440464	0.544447	0.412006	0.619277	0.626294	0.436331	0.39299	0.634222	0.644123	0.435721	0.674833	0.636354	0.536074	0.464756	0.385508	0.446268	0.597503	0.3154	0.643776	0.509044	0.656665	0	0.262187	0.46668	0.373771	0.188881	0.22965	0.548955	0.539341
TCGA-FG-A60K-01	0.319646	0.527392	0.238022	0.550329	0.135149	0.0450254	0.464592	0.61823	0.548178	0.280325	0.392715	0.426342	0.462069	0.585201	0.400889	0.435142	0.525981	0.429824	0.433622	0.441448	0.43267	0.326224	0.545057	0.481486	0.415992	0.340454	0.269716	0.474062	0.511851	0.23819	0.819426	0.590523	0.666452	0.3891	0.234123	0.363856	0.402686	0.302462	0.548121	0.333974	0.265711	0	0.320401	0.47191	0.266175	0.365504	0.321639	0.589285	0.496897
TCGA-FG-A60L-01	0.611078	0.321387	0.554455	0.800646	0.225944	0.570177	0.250093	0.626701	0.407223	0.530302	0.536926	0.358074	0.307884	0.739814	0.386058	0.386233	0.78664	0.512521	0.783462	0.298949	0.751788	0.72	0.364695	0.759822	0.854601	0.686033	0.508607	0.625621	0.847087	0.653158	0.532133	0.765706	0.452525	0.337974	0.258618	0.102379	0.701209	0.227971	0.672894	0.841396	0.403232	0.100461	0.459517	0.500881	0.646757	0.165285	0.317266	0.225925	0.558979
TCGA-FG-A6IZ-01	0.335051	0.177554	0.170748	0.480825	0.0740182	0.0457945	0.222859	0.478173	0.240047	0.323125	0.424228	0.32802	0.11159	0.838762	0.13059	0.106392	0.594319	0.269371	0.557066	0.256032	0.510535	0.529554	0	0.299515	0.6626	0.369041	0.336974	0.38029	0.556795	0.447588	0.559876	0.546502	0.299958	0.436295	0.142965	0.202306	0.479465	0.166461	0.380152	0.560807	0.0806243	0.086515	0.369148	0.116657	0.358866	0.144882	0.28391	0	0.379384
TCGA-FG-A6J1-01	0.458105	0.158164	0.539576	0.602026	0.255245	0.389289	0.449101	0.584257	0.479687	0.413528	0.545803	0.422088	0.217848	1	0.183731	0.24962	0.680856	0.33966	0.705185	0.272857	0.615865	0.571954	0.270677	0.538445	0.747037	0.501475	0.367286	0.481931	0.686879	0.469265	0.606889	0.589919	0.410163	0.44529	0.296594	0.172439	0.473332	0.14685	0.529655	0.671492	0.167607	0.57955	0.485414	0.267391	0.496048	0.162221	0.427277	0.00854169	0.363247
TCGA-FG-A6J3-01	0.744142	0.235233	0.658685	0.788103	0.568943	0.576144	0.35747	0.442999	0.163941	0.583718	0.801167	0.58211	0.392127	0.56633	0.793373	0.353794	0.805921	0.518867	0.858923	0.378719	0.889597	0.859318	0.585765	0.368202	0.963761	0.781209	0.649523	0.541122	0.890329	0.784813	0.343739	0.703404	0.210991	0.47446	0.392228	0.195115	0.714342	0.42457	0.69664	0.936513	0.155633	0	0.386338	0.521591	0.760142	0.168801	0.566016	0.190313	0.795054
TCGA-FG-A70Y-01	0.417637	0.39535	0.354491	0.773048	0.195506	0.522305	0.179837	0.415847	0.355537	0.286645	0.279407	0.398603	0.518966	0.686629	0.411388	0.430604	0.501614	0.361122	0.661685	0.354146	0.63155	0.384462	0.486199	0.769272	0.778986	0.548728	0.482242	0.621893	0.700654	0.547469	0.81488	0.66051	0.515755	0.367932	0.211275	0.116196	0.524602	0.280538	0.683715	0.686601	0.405103	0.272138	0.228904	0.495861	0.467449	0.520757	0	0.445522	0.445589
TCGA-FG-A70Z-01	0.470228	0.451405	0.538028	0.694331	0.381396	0.327493	0.331601	0.454529	0.265463	0.58016	0.514339	0.627979	0.372443	0.627904	0.53169	0.518228	0.637731	0.481258	0.678556	0.468135	0.760924	0.599925	0.612982	0.614185	0.755229	0.624061	0.593485	0.527732	0.763078	0.68097	0.593344	0.679395	0.517432	0.56462	0.447629	0.487422	0.644027	0.56308	0.624789	0.702045	0.566242	0.618699	0.536307	0.646631	0.670138	0.668849	0.589038	0.413915	0.584999
TCGA-FG-A710-01	0.385492	0.512166	0.584841	0.674606	0.488118	0.481196	0.389681	0.679811	0.539517	0.705739	0.513375	0.384656	0.395843	0.7049	0.398796	0.535597	0.516501	0.495365	0.598827	0.505532	0.820518	0.610919	0.417889	0.55679	0.752561	0.659635	0.464494	0.480645	0.726759	0.692626	0.726005	0.686464	0.533268	0.592897	0.580123	0.586463	0.703101	0.317783	0.706049	0.67426	0.408076	0.4284	0.58928	0.590275	0.541003	0.204187	0.0851456	0.594608	0.629193
TCGA-FG-A711-01	0.233557	0.418906	0.519106	0.490123	0.190068	0.469199	0.464066	0.441606	0.327384	0.393247	0.154939	0.737919	0.336306	0.819077	0.287548	0.324972	0.729878	0.398527	0.503003	0.275085	0.505248	0.277225	0.344484	0.554651	0.627071	0.409218	0.402078	0.507215	0.670901	0.415429	0.850209	0.554791	0.49434	0.338294	0.181044	0.242164	0.525927	0.301396	0.538317	0.463734	0.384789	0.424592	0.37197	0.408827	0.337981	0.146544	0.178174	0.550711	0.382742
TCGA-FG-A713-01	0.265757	0.283899	0.179546	0.224906	0.0426163	0.127853	0.27698	0.634901	0.433127	0.247403	0.329826	0.122185	0.265416	0.865131	0.48598	0.382275	0.500651	0.620442	0.374228	0.301658	0.497318	0.282505	0.227874	0.468053	0.420899	0.26299	0.365281	0.376892	0.87817	0.685182	0.844344	0.538173	0.444204	0.24179	0.236276	0.307934	0.235113	0.273641	0.438298	0.303403	0.221201	0.594298	0.590247	0.288049	0.314018	0.144705	0.472458	0.352221	0.282736
TCGA-FG-A87N-01	0.237747	0.563209	0.34239	0.544403	0.183064	0.262302	0.0569527	0.182494	0.0372918	0.428193	0.330279	0.461808	0.350966	0.721117	0.479214	0.383015	0.435017	0.360215	0.450723	0.388087	0.675634	0.179048	0.425162	0.434433	0.390706	0.478102	0.413255	0.416274	0.571228	0.354708	0.489899	0.613338	0.622009	0.179051	0.145936	0.220977	0.508979	0.366439	0.540138	0.437888	0.401552	0.153305	0.320449	0.492427	0.367876	0.181962	0.179998	0.607046	0.559043
TCGA-FG-A87Q-01	0.527881	0.548054	0.548305	0.970017	0.279148	0.528997	0.383135	0.516142	0.35032	0.338962	0.532675	0.39937	0.463607	0.644431	0.531869	0.550328	0.765213	0.565609	0.65003	0.47368	0.630753	0.621042	0.625249	0.989876	0.836301	0.911185	0.565712	0.636605	0.837532	0.616806	0.377331	0.727802	0.581968	0.626502	0.607681	0.52163	0.759448	0.549623	0.73736	0.695169	0.715406	0	0.595972	0.794953	0.95558	0.567562	0.481479	0.360342	0.572013
TCGA-FN-7833-01	0.47972	0.532805	0.845473	0.693456	0.487039	0.607493	0.198821	0.578316	0.449602	0.814907	0.516062	0.643139	0.419858	0.408618	0.38575	0.761533	0.468814	0.357972	0.738367	0.430181	0.877313	0.930004	0.301463	0.539257	0.748941	0.831963	0.514879	0.654279	0.756383	0.788929	0.823289	0.764432	0.637457	0.937432	0.939994	0.826226	0.786328	0.39711	0.887983	0.751992	0.687302	0	0.739329	0.669068	0.73921	0.211687	0.562604	0.753772	0.727099
TCGA-HT-7467-01	0.329286	0.348096	0.209528	0.453876	0.0933735	0.289168	0.214473	0.321822	0.131129	0.261339	0.392479	0.253727	0.303117	0.619379	0.271273	0.381316	0.371986	0.517439	0.449659	0.415951	0.516152	0.44321	0.353668	0.590035	0.450863	0.35483	0.291303	0.394224	0.68552	0.440356	0.785136	0.468936	0.536074	0.561076	0.554992	0.543819	0.384209	0.29935	0.496681	0.265286	0.237001	0.219995	0.395546	0.426033	0.295558	0.148753	0.132386	0.450789	0.294545
TCGA-HT-7468-01	0.350771	0.523415	0.24338	0.336555	0.187942	0.406183	0.176022	0.504972	0.281739	0.340192	0.439473	0.300615	0.535599	0.410052	0.183553	0.739846	0.374994	0.478833	0.312922	0.415572	0.694157	0.233851	0.615177	0.437662	0.350566	0.414805	0.339768	0.373884	0.412193	0.348554	0.832056	0.394858	0.674902	0.201134	0.302744	0.468559	0.353545	0.363158	0.563557	0.230571	0.473121	0.259027	0.351878	0.452626	0.244541	0.115577	0.304128	0.509484	0.384238
TCGA-HT-7469-01	0.511679	0.609945	0.434588	0.497305	0.217103	0.211106	0.440037	0.458868	0.398035	0.457172	0.273728	0.246447	0.558025	0.606223	0.558837	0.338983	0.692127	0.469292	0.380493	0.428459	0.341879	0.423787	0.918618	0.399584	0.450756	0.476865	0.284498	0.404335	0.486976	0.365364	0.435252	0.486051	0.318358	0.383625	0.317288	0.484315	0.431948	0.260128	0.583594	0.335279	0.682513	0	0.497621	0.739055	0.391482	0.194074	0.387273	0.635122	0.500907
TCGA-HT-7470-01	0.354961	0.390549	0.440204	0.431117	0.209316	0.482752	0.215389	0.487621	0.374073	0.415356	0.259241	0.22271	0.594905	0.611919	0.330402	0.42161	0.491644	0.517983	0.434082	0.373389	0.484606	0.171009	0.430961	0.539475	0.491782	0.468568	0.392009	0.554112	0.706089	0.61973	0.812645	0.560465	0.676337	0.323595	0.325294	0.327221	0.400054	0.332446	0.591883	0.332934	0.599934	0.424274	0.44531	0.47552	0.359626	0	0.233729	0.45988	0.394567
TCGA-HT-7471-01	0.406792	0.442933	0.403351	0.679149	0.167894	0.47834	0.241665	0.575521	0.402863	0.477649	0.497805	0.482337	0.46822	0.64724	0.181849	0.494883	0.433885	0.373813	0.498505	0.54003	0.632133	0.698523	0.325328	0.635404	0.66449	0.64377	0.380618	0.408617	0.603814	0.544276	0.754709	0.619347	0.612027	0.693264	0.627934	0.75835	0.601491	0.349029	0.662615	0.563329	0.453329	0.382052	0.629626	0.52654	0.56386	0	0.470223	0.65504	0.524858
TCGA-HT-7472-01	0.428778	0.584977	0.405518	0.595719	0.231736	0.536158	0.23846	0.560957	0.437815	0.564216	0.496614	0.405576	0.487365	0.2641	0.396005	0.556824	0.498859	0.493643	0.560659	0.474934	0.564376	0.360705	0.458345	0.704586	0.547219	0.687478	0.444826	0.603145	0.662905	0.4503	0.792087	0.639077	0.801877	0.414852	0.330691	0.414448	0.522064	0.358785	0.852238	0.519958	0.489774	0	0.442165	0.556004	0.606473	0.161769	0.551505	0.61727	0.532227
TCGA-HT-7473-01	0.6179	0.658658	0.509998	0.849564	0.295298	0.320668	0.503748	0.523981	0.495067	0.682712	0.591715	0.575415	0.66436	0.335942	0.327741	0.622202	0.717407	0.525938	0.624393	0.654374	0.695848	0.480285	0.631886	0.861615	0.703813	0.752354	0.621067	0.66728	0.841408	0.58711	0.900202	0.664695	0.760853	0.534844	0.505534	0.496116	0.75497	0.598363	0.85839	0.672232	0.61455	0.0752079	0.769968	0.706104	0.5987	0.375875	0.924738	0.757467	0.651696
TCGA-HT-7474-01	0.315364	0.334188	0.355549	0.394517	0.159984	0.227929	0.280168	0.519977	0.217648	0.368974	0.437357	0.464876	0.512251	0.69994	0.29498	0.424988	0.466735	0.483105	0.381068	0.384403	0.54591	0.377593	0.333272	0.362476	0.401754	0.492656	0.340536	0.39597	0.785807	0.46838	0.868658	0.456409	0.653148	0.484072	0.498865	0.508019	0.392959	0.286706	0.485475	0.166696	0.390184	0.300899	0.476319	0.383748	0.421282	0	0.35329	0.357617	0.370711
TCGA-HT-7475-01	0.250371	0.46929	0.21062	0.270847	0.060266	0.362661	0.178447	0.409602	0.390778	0.212285	0.445526	0.16235	0.31283	0.764536	0.217661	0.181824	0.454906	0.461858	0.300075	0.283821	0.327904	0.307207	0.3413	0.457236	0.378573	0.307919	0.18232	0.305218	0.668827	0.39408	0.680962	0.414185	0.486954	0.300735	0.311735	0.32961	0.339277	0.352799	0.412844	0.134538	0.324452	0.518255	0.690871	0.27521	0.364048	0.117964	0.573841	0.420902	0.320278
TCGA-HT-7476-01	0.407311	0.387608	0.535404	0.432429	0.437855	0.309422	0.391352	0.54158	0.312969	0.468616	0.488239	0.521987	0.413527	0.747835	0.339018	0.596638	0.359836	0.570482	0.494482	0.414609	0.291401	0.329029	0.493037	0.637147	0.553279	0.552095	0.38113	0.496856	0.632465	0.620499	0.797036	0.567748	0.533365	0.301649	0.405021	0.266523	0.558656	0.361	0.578811	0.477504	0.366457	0.892457	0.723848	0.482054	0.623317	0	0.227865	0.505423	0.341444
TCGA-HT-7477-01	0.299181	0.460794	0.469188	0.397678	0.347852	0.476555	0.281855	0.396871	0.185145	0.421151	0.417447	0.420861	0.464709	0.336272	0.5565	0.436141	0.608142	0.379649	0.48185	0.346715	0.591413	0.616243	0.472222	0.507657	0.542098	0.493699	0.290599	0.387617	0.539702	0.45055	0.652739	0.5147	0.445833	0.574472	0.572157	0.574072	0.578316	0.321974	0.58606	0.43519	0.720581	0	0.213407	0.417386	0.394537	0	0.392568	0.433267	0.458845
TCGA-HT-7478-01	0.504041	0.610227	0.737544	0.772413	0.446037	0.665302	0.306809	0.677489	0.418552	0.688237	0.728663	0.59229	0.662976	0.377502	0.48293	0.707627	0.549605	0.510584	0.678714	0.598937	0.824872	0.353971	0.555146	0.708291	0.661112	0.794035	0.614156	0.747543	0.792716	0.702377	0.696074	0.78608	0.794782	0.438947	0.465988	0.213003	0.728105	0.498346	0.868443	0.654108	0.696386	0	0.677987	0.741467	0.553923	0.408471	0.512893	0.905877	0.769066
TCGA-HT-7479-01	0.470655	0.516897	0.831506	0.622598	0.394085	1	0.158462	0.514388	0.454849	0.725684	0.523167	0.253337	0.637603	0.453297	0.545677	0.603634	0.596837	0.345609	0.544017	0.429789	0.49378	0.421732	0.40237	0.813056	0.720733	0.716348	0.473282	0.66052	0.67688	0.50527	0.791094	0.675197	0.628556	0.512499	0.400143	0.34349	0.598039	0.318049	0.807866	0.556964	0.557323	0	0.324335	0.56687	0.4679	0.0747557	0.261006	0.32592	0.541537
TCGA-HT-7480-01	0.37094	0.416553	0.266842	0.310396	0.0766797	0.195316	0.0789045	0.482265	0.452499	0.302598	0.271829	0.411866	0.525091	0.614748	0.115499	0.339043	0.315866	0.415184	0.390668	0.378212	0.449327	0.223127	0.383214	0.522893	0.301697	0.280315	0.303825	0.407638	0.619877	0.400581	0.849325	0.511629	0.633732	0.259324	0.266533	0.440605	0.349414	0.290911	0.491118	0.241326	0.418701	0.273725	0.3979	0.434328	0.19249	0.0614012	0.133699	0.616337	0.344436
TCGA-HT-7481-01	0.249166	0.388996	0.392763	0.410306	0.130519	0.427984	0.24699	0.340478	0.110113	0.238607	0.381722	0.523493	0.329258	0.671381	0.0763614	0.372202	0.377309	0.436952	0.285215	0.233878	0.645973	0.248909	0.276995	0.517127	0.404596	0.324738	0.295207	0.331752	0.540803	0.297334	0.771497	0.414722	0.556763	0.309639	0.27289	0.337545	0.291081	0.319451	0.441261	0.248977	0.365878	0	0.278135	0.382005	0.210451	0.216606	0.161271	0.47956	0.325864
TCGA-HT-7482-01	0.480943	0.474608	0.685261	0.612368	0.322308	0.664091	0.32854	0.586875	0.509781	0.614582	0.338999	0.343361	0.717951	0.532327	0.597018	0.528902	0.447725	0.40128	0.535682	0.46221	0.532227	0.342482	0.484406	0.641248	0.633225	0.671106	0.569103	0.615085	0.673018	0.462456	0.783274	0.65261	0.656744	0.445427	0.230918	0.135213	0.594649	0.362037	0.814922	0.559133	0.70112	0.0775629	0.32469	0.542073	0.578124	0	0.335896	0.75604	0.563642
TCGA-HT-7483-01	0.415746	0.441733	0.579405	0.355448	0.44715	0.521509	0.455935	0.45332	0.386646	0.610303	0.434375	0.201107	0.58004	0.562223	0.335432	0.480173	0.332308	0.338629	0.362257	0.469566	0.635457	0.231196	0.50388	0.532521	0.418057	0.487323	0.367563	0.483972	0.587178	0.44051	0.849899	0.468547	0.698091	0.31964	0.409848	0.240649	0.410002	0.411155	0.66197	0.315303	0.602466	0.0744731	0.37368	0.511447	0.379096	0.208397	0.253378	0.505826	0.461917
TCGA-HT-7485-01	0.33798	0.486728	0.403454	0.552473	0.107052	0.430018	0.155206	0.538906	0.507451	0.455171	0.292684	0.339484	0.644215	0.398717	0.193419	0.524884	0.576609	0.322595	0.476116	0.417217	0.436421	0.248894	0.294944	0.514889	0.58319	0.579296	0.470403	0.548272	0.598221	0.34588	0.951947	0.573663	0.803232	0.38254	0.200441	0.357243	0.435463	0.38818	0.692061	0.466114	0.677475	0	0.269976	0.511236	0.52391	0	0.209315	0.493187	0.443154
TCGA-HT-7601-01	0.484892	0.55229	0.465765	0.77532	0.528534	0.504986	0.037129	0.461959	0.338732	0.558232	0.676866	0.662385	0.61364	0.583303	0.417262	0.743904	0.497085	0.481541	0.735565	0.505507	0.859664	0.435546	0.55642	0.675186	0.661165	0.888243	0.644468	0.649441	0.872377	0.661756	0.588348	0.831536	0.729552	0.485558	0.465041	0.438974	0.762821	0.496972	0.917678	0.749277	0.466955	0.1746	0.548691	0.685217	0.657241	0.548789	0.151662	0.794176	0.798173
TCGA-HT-7602-01	0.456195	0.454676	0.594121	0.636115	0.176373	0.496773	0.155215	0.443759	0.249654	0.563576	0.366034	0.438001	0.542109	0.58092	0.298549	0.586824	0.605235	0.382595	0.594042	0.371819	0.466724	0.404619	0.362533	0.793125	0.633654	0.57809	0.471682	0.589813	0.514669	0.334455	0.760884	0.662589	0.599787	0.472939	0.373377	0.305302	0.54524	0.297107	0.623116	0.509644	0.667318	0	0.143405	0.539326	0.435605	0.191607	0.281479	0.565178	0.414253
TCGA-HT-7603-01	0.225252	0.269756	0.258869	0.441163	0.0807749	0.137799	0.316763	0.40539	0.317269	0.200562	0.219756	0.456104	0.356553	0.772674	0.353784	0.17163	0.348581	0.502119	0.139166	0.19467	0.0872337	0.131939	0.242706	0.256384	0.478281	0.350063	0.408115	0.414009	0.728304	0.637944	0.921629	0.359877	0.423757	0.28375	0.0265196	0.0119291	0	0.347753	0.466432	0.278403	0.347271	0.804974	0.552046	0.257282	0.336947	0.116319	0.141426	0.172773	0.247995
TCGA-HT-7604-01	0.445573	0.449405	0.571295	0.371222	0.129217	0.695917	0.118654	0.426064	0.307941	0.478895	0.346114	0.660586	0.561049	0.510724	0.262803	0.383355	0.282948	0.294686	0.411793	0.408672	0.446218	0.380802	0.487824	0.492818	0.472046	0.480053	0.311376	0.47431	0.50407	0.284371	0.91322	0.487848	0.716248	0.329104	0.203503	0.225022	0.321619	0.412179	0.70312	0.354725	0.675163	0.121405	0.299324	0.374538	0.342236	0.117238	0.30752	0.637518	0.343147
TCGA-HT-7605-01	0.316013	0.444063	0.548976	0.342199	0.105618	0.616652	0.324292	0.533021	0.420981	0.559584	0.453478	0.353207	0.578887	0.751535	0.252694	0.32795	0.468679	0.429099	0.337697	0.397063	0.462797	0.31808	0.426268	0.531313	0.440446	0.397748	0.382773	0.426126	0.745712	0.499865	0.849185	0.458957	0.624702	0.436981	0.308699	0.416914	0.390169	0.29056	0.553526	0.28713	0.143412	0.14938	0.462419	0.397961	0.309537	0.105351	0.282851	0.200337	0.300067
TCGA-HT-7606-01	0.242844	0.432979	0.371855	0.476889	0.110957	0.119048	0.319764	0.250112	0.115479	0.311558	0.274624	0.696665	0.256625	0.832562	0.385977	0.310062	0.180307	0.157122	0.371454	0.250994	0.654195	0.387642	0.26156	0.436077	0.438663	0.392653	0.321978	0.413691	0.378163	0.414179	0.796307	0.482952	0.308376	0.323824	0.24698	0.375002	0.399045	0.263268	0.585958	0.356841	0.398965	0.0648028	0.32748	0.439734	0.291921	0	0.136013	0.461178	0.493777
TCGA-HT-7607-01	0.300274	0.387702	0.490062	0.460648	0.237883	0.374498	0.363473	0.395294	0.438632	0.550387	0.461135	0.231427	0.455892	0.781567	0.288067	0.380736	0.461835	0.579048	0.31959	0.399063	0.4123	0.105077	0.389448	0.527925	0.362243	0.38148	0.425628	0.450843	0.816233	0.612325	0.89941	0.504829	0.6178	0.318463	0.333247	0.43638	0.316023	0.395932	0.504574	0.30342	0.345784	0.522481	0.610517	0.457575	0.346646	0.324328	0.312697	0.41783	0.324607
TCGA-HT-7608-01	0.4569	0.486539	0.72399	0.564269	0.200285	0.618403	0.163125	0.436385	0.252232	0.543173	0.308332	0.356568	0.634476	0.50185	0.275362	0.514011	0.449026	0.404397	0.428808	0.391189	0.606282	0.351301	0.385946	0.617474	0.529683	0.371618	0.465646	0.491806	0.561702	0.413948	0.863289	0.531936	0.724247	0.348775	0.342355	0.411148	0.357865	0.294023	0.538668	0.37604	0.464973	0	0.354668	0.429115	0.312734	0.333586	0.269987	0.249136	0.302693
TCGA-HT-7609-01	0.35383	0.471737	0.764275	0.60022	0.197805	0.580512	0.343395	0.443575	0.475774	0.537713	0.31968	0.316765	0.652366	0.268847	0.569108	0.39103	0.413573	0.34298	0.583623	0.427598	0.564395	0.376168	0.335652	0.676414	0.557945	0.536661	0.424518	0.665357	0.609521	0.48067	0.84135	0.637212	0.604028	0.310519	0.222679	0.198043	0.499566	0.307242	0.745796	0.495628	0.648793	0	0.218357	0.555563	0.362455	0.0764814	0.162839	0.613429	0.434576
TCGA-HT-7610-01	0.288188	0.338165	0.796071	0.370051	0.203169	0.519052	0.130227	0.342856	0.299659	0.431193	0.265383	0.474917	0.423702	0.784764	0.303969	0.301747	0.14046	0.511059	0.4517	0.317926	0.331714	0.189321	0.395716	0.505002	0.344278	0.404794	0.379594	0.557015	0.803373	0.642272	0.926036	0.537784	0.591482	0.348181	0.208304	0.312788	0.339845	0.288556	0.606878	0.216802	0.355501	0.256522	0.564382	0.315153	0.374841	0.1009	0.207962	0.537249	0.39767
TCGA-HT-7611-01	0.514608	0.579329	0.480601	0.493467	0.290832	0.567675	0.152611	0.493594	0.631761	0.54191	0.448675	0.247214	0.656159	0.127662	0.399299	0.489387	0.39147	0.55498	0.551979	0.526067	0.572559	0.469666	0.466591	0.699297	0.652317	0.636679	0.438683	0.589636	0.668312	0.492056	0.910908	0.63178	0.729085	0.319309	0.25614	0.279389	0.585379	0.419258	0.789694	0.524013	0.683999	0	0.310096	0.541351	0.506163	0.112319	0.352956	0.691146	0.533739
TCGA-HT-7616-01	0.49062	0.641149	0.40225	0.506871	0.348972	0.452305	0.448593	0.475691	0.198097	0.440531	0.774801	0.554872	0.442565	0.559859	0.475758	0.741885	0.438667	0.702527	0.440433	0.530675	0.822909	0.695808	0.486752	0.740882	0.582064	0.693422	0.478125	0.375512	0.588594	0.551796	0.765756	0.509724	0.570341	0.765216	0.755394	0.679045	0.69957	0.589882	0.671537	0.588487	0.505381	0	0.856079	0.727854	0.667225	0.372762	0.423473	0.584036	0.625247
TCGA-HT-7620-01	0.33937	0.513555	0.409707	0.507831	0.212472	0.48772	0.341275	0.2825	0.391076	0.432226	0.298982	0.466382	0.449254	0.590278	0.13489	0.393428	0.399615	0.524895	0.498865	0.43289	0.554443	0.300787	0.440162	0.792709	0.518984	0.471174	0.333092	0.545004	0.454105	0.340879	0.669061	0.641048	0.546685	0.455634	0.305884	0.326656	0.469486	0.316802	0.591216	0.480042	0.50117	0.101981	0.220551	0.47272	0.292563	0.0984807	0.320777	0.701663	0.377666
TCGA-HT-7676-01	0.309228	0.546336	0.470143	0.750049	0.209003	0.399959	0.175581	0.530386	0.563618	0.333306	0.468467	0.693276	0.53096	0.566543	0.212566	0.731192	0.363351	0.389541	0.694321	0.34831	0.583502	0.429396	0.333942	0.585458	0.765364	0.701615	0.508906	0.639142	0.714043	0.413352	0.759457	0.662857	0.601577	0.493228	0.307052	0.241162	0.66859	0.264277	0.79787	0.70469	0.62512	0	0.310645	0.492779	0.503251	0.136802	0.270379	0.607832	0.682189
TCGA-HT-7677-01	0.387735	0.407963	0.757033	0.242727	0.37197	0.543027	0.25864	0.552349	0.451225	0.62901	0.49128	0.334658	0.415577	0.68723	0.35935	0.454169	0.427345	0.342742	0.329204	0.359463	0.54974	0.271721	0.333993	0.616067	0.380396	0.337817	0.221976	0.391545	0.311519	0.302143	0.715097	0.481732	0.633813	0.147493	0.176698	0.38105	0.43931	0.34572	0.527043	0.297179	0.350546	0.0616127	0.491897	0.471364	0.31233	0.106851	0.406334	0.50535	0.234818
TCGA-HT-7680-01	0.517926	0.67546	0.951441	0.717188	0.165834	0.8118	0.273402	0.481064	0.326717	0.6301	0.539465	0.241942	0.6782	0.431422	0.684559	0.938359	0.825219	0.507705	0.52844	0.481858	0.611841	0.356685	0.687258	0.74211	0.556872	0.579982	0.502464	0.704031	0.657684	0.433374	0.734725	0.556535	0.657808	0.457498	0.354343	0.340653	0.447461	0.462979	0.738955	0.541238	0.701533	0	0.519972	0.769962	0.413722	0.467275	0.4201	0.450716	0.476638
TCGA-HT-7681-01	0.34597	0.314091	0.483784	0.411956	0.168084	0.391021	0.216924	0.577723	0.464873	0.499865	0.618967	0.377306	0.451715	0.728751	0.286493	0.302446	0.387211	0.557088	0.462593	0.46868	0.57598	0.383367	0.512108	0.518732	0.545731	0.495456	0.382282	0.478203	0.767512	0.553431	0.822917	0.497411	0.555425	0.459532	0.409614	0.443379	0.321635	0.297681	0.602467	0.423519	0.370723	0.408391	0.543386	0.462911	0.419023	0.148027	0.429062	0.395186	0.353603
TCGA-HT-7684-01	0.469135	0.328117	0.544624	0.580467	0.415138	0.189358	0.4903	0.54202	0.644035	0.785256	0.435556	0.452129	0.377492	0.54804	0.531836	0.413276	0.629349	0.483297	0.460208	0.490163	0.512245	0.526074	0.329183	0.411947	0.683528	0.580145	0.612214	0.503699	0.583273	0.529158	0.665834	0.432346	0.393021	0.422236	0.261888	0.156169	0.415756	0.531694	0.57768	0.655342	0.44631	0.108528	0.176753	0.412807	0.525229	0.231686	0.582096	0.124851	0.343131
TCGA-HT-7686-01	0.572167	0.613593	0.511796	0.874397	0.317159	0.369945	0.167263	0.413101	0.251307	0.507603	0.548756	0.547969	0.643754	0.497917	0.415785	0.71944	0.645048	0.392975	0.69389	0.471288	0.835057	0.474526	0.733145	0.673284	0.794069	0.760189	0.621216	0.667445	0.775923	0.664333	0.500062	0.704236	0.693527	0.592109	0.564839	0.388343	0.703038	0.452886	0.875431	0.765021	0.636654	0.0750743	0.562834	0.747719	0.739995	0.610674	0.359172	0.574525	0.766312
TCGA-HT-7687-01	0.269316	0.387608	0.50704	0.500847	0.159852	0.486447	0.300229	0.464193	0.323511	0.384221	0.550882	0.31141	0.30468	0.517157	0.318005	0.436361	0.369045	0.592272	0.415012	0.477301	0.571334	0.270431	0.398381	0.576999	0.415268	0.374806	0.322127	0.467325	0.621579	0.484517	0.830147	0.5327	0.473441	0.298929	0.289238	0.450916	0.436441	0.353108	0.522984	0.357846	0.420518	0.300648	0.465112	0.40814	0.347514	0.486533	0.380429	0.482139	0.438984
TCGA-HT-7688-01	0.255635	0.353956	0.705593	0.270367	0.373807	0.522252	0.422418	0.499231	0.241451	0.455262	0.361684	0.218945	0.368445	0.756534	0.56893	0.20363	0.261791	0.451615	0.370434	0.345348	0.427053	0.170124	0.391376	0.438692	0.407894	0.307964	0.304294	0.459467	0.779313	0.568511	0.883119	0.460969	0.416226	0.279852	0.196445	0.193408	0.155024	0.307115	0.48785	0.223625	0.175204	0.793767	0.601954	0.299532	0.290257	0.139302	0.411256	0.353611	0.282847
TCGA-HT-7689-01	0.476068	0.625382	0.348771	0.501792	0.0617327	0.272796	0.0358403	0.556721	0.59649	0.518268	0.358466	0.424627	0.531498	0.503943	0.465194	0.528262	0.573162	0.435807	0.526787	0.468819	0.651998	0.372568	0.472121	0.577474	0.583324	0.600003	0.389385	0.561769	0.590482	0.337879	0.740279	0.64141	0.726247	0.356959	0.292079	0.372087	0.501033	0.491772	0.682969	0.487571	0.481131	0	0.231258	0.497041	0.446041	0.120835	0.0828905	0.515648	0.531527
TCGA-HT-7690-01	0.444572	0.541347	0.630407	0.74854	0.523245	0.392144	0.301331	0.50016	0.445282	0.630805	0.596597	0.726455	0.549567	0.475229	0.506896	0.48391	0.437079	0.345643	0.727158	0.561198	0.639617	0.450844	0.687811	0.595681	0.749517	0.731081	0.4851	0.544697	0.776467	0.65285	0.740202	0.726917	0.483229	0.448136	0.379033	0.312352	0.631225	0.454723	0.718013	0.676481	0.627625	0.284898	0.536791	0.556004	0.537817	0.51637	0.280635	0.611947	0.693854
TCGA-HT-7691-01	0.535036	0.602014	0.893671	0.746367	0.491752	0.68263	0.536408	0.545856	0.373356	0.722766	0.494154	0.339512	0.442129	0.527716	0.649526	0.567097	0.840783	0.535717	0.656957	0.641512	0.686052	0.461312	0.469322	0.67576	0.666367	0.659457	0.539303	0.784908	0.703643	0.545545	0.734321	0.638285	0.723795	0.316371	0.285825	0.32446	0.597834	0.554501	0.69975	0.606999	0.550827	0	0.38142	0.653447	0.635916	0.3087	0.375331	0.342582	0.486218
TCGA-HT-7692-01	0.336553	0.188733	0.498792	0.576177	0.0917915	0.529245	0.31182	0.491184	0.347921	0.386869	0.389064	0.593671	0.261623	0.5995	0.404005	0.520407	0.391064	0.250504	0.360949	0.352956	0.654156	0.598185	0.406191	0.682338	0.505618	0.304672	0.334137	0.420864	0.503526	0.239268	0.784205	0.506653	0.543056	0.4337	0.359468	0.481824	0.479103	0.284533	0.498151	0.411848	0.482948	0.0776965	0.345992	0.434011	0.324977	0	0.215452	0.709729	0.372764
TCGA-HT-7693-01	0.492863	0.489575	0.638698	0.665209	0.26421	0.206977	0.312167	0.403196	0.357995	0.490544	0.538737	0.631898	0.623328	0.50526	0.582268	0.587504	0.417122	0.348272	0.564079	0.583264	0.393349	0.329554	0.519566	0.711164	0.659811	0.608986	0.496406	0.525761	0.614785	0.51079	0.625927	0.622405	0.532478	0.285122	0.30962	0.305983	0.601886	0.440915	0.734884	0.587817	0.634479	0.40799	0.606728	0.555845	0.523137	0.320119	0.547112	0.635396	0.611306
TCGA-HT-7694-01	0.273728	0.256154	0.388386	0.328668	0.0600929	0.434951	0.364897	0.357325	0.171576	0.208719	0.278994	0.248274	0.295658	0.73621	0.321136	0.289795	0.405157	0.481156	0.309847	0.283162	0.464586	0.273626	0.307697	0.40628	0.441184	0.215618	0.362721	0.326266	0.804718	0.59186	0.899193	0.39192	0.519593	0.299066	0.2229	0.284153	0.29291	0.322255	0.305768	0.228508	0.311074	0.714718	0.40098	0.27956	0.287416	0.159737	0.36482	0.36903	0.224616
TCGA-HT-7695-01	0.182207	0.319951	0.50962	0.257076	0.0973863	0.576852	0.215474	0.420331	0.373087	0.312574	0.294052	0.296445	0.454329	0.681786	0.258421	0.443516	0.29547	0.382572	0.344135	0.309077	0.456228	0.258028	0.374633	0.360436	0.343259	0.320641	0.335054	0.423483	0.76817	0.524561	0.939674	0.421133	0.612269	0.300792	0.261836	0.366668	0.226868	0.296364	0.528796	0.190956	0.280657	0.378261	0.44718	0.344264	0.270335	0.0526112	0.313619	0.309934	0.32658
TCGA-HT-7854-01	0.431429	0.546218	0.84801	0.814615	0.631755	0.709408	0.691038	0.581599	0.523788	0.76045	0.476685	0.412158	0.681224	0.606998	0.612157	0.525344	0.813103	0.657008	0.544204	0.728864	0.562296	0.513251	0.678527	0.841862	0.636724	0.625372	0.516329	0.65757	0.736314	0.541603	0.78287	0.654086	0.633007	0.409411	0.427272	0.473811	0.642987	0.481076	0.704974	0.613646	0.532577	0.367305	0.551401	0.706491	0.418108	0.12598	0.383116	0.506886	0.509199
TCGA-HT-7855-01	0.409944	0.473549	0.315401	0.538279	0.170762	0.451562	0.245023	0.389529	0.357388	0.452442	0.0902586	0.348382	0.459326	0.258966	0.386561	0.419751	0.190327	0.262742	0.433421	0.349095	0.506842	0.304147	0.312524	0.65369	0.547246	0.461804	0.355447	0.483017	0.525655	0.33761	0.948239	0.511226	0.551522	0.253152	0.16554	0.132119	0.451434	0.347711	0.604333	0.407546	0.542652	0	0.442488	0.433324	0.369765	0.26604	0.323463	0.563953	0.449249
TCGA-HT-7856-01	0.252799	0.30955	0.302887	0.444422	0.0777097	0.212838	0.324758	0.313943	0.190511	0.237796	0.386623	0.419425	0.303552	0.83076	0.345801	0.379157	0.426466	0.535365	0.387822	0.276554	0.407266	0.336138	0.321658	0.599861	0.499759	0.313878	0.366006	0.412475	0.802858	0.290198	0.823553	0.437295	0.44801	0.38302	0.276756	0.341346	0.344007	0.275351	0.411328	0.342507	0.31457	0.813792	0.659007	0.292311	0.243935	0.343844	0.351191	0.448668	0.260201
TCGA-HT-7857-01	0.533238	0.667412	0.904843	0.882637	0.52364	0.907456	0.432483	0.475587	0.190829	0.770648	0.779506	0.730458	0.654493	0.365276	0.647352	0.893428	0.723271	0.595445	0.927902	0.651298	1	0.647304	0.560308	0.832313	0.948986	0.909769	0.828047	0.774053	0.990445	0.866018	0.477859	0.980404	0.604061	0.632445	0.603698	0.413973	0.934241	0.608596	0.983988	0.982105	0.677145	0	0.437328	0.911099	0.771506	0.286733	0.631748	0.926216	0.790216
TCGA-HT-7858-01	0.471081	0.501247	0.768042	0.652919	0.326445	0.6734	0.434094	0.546921	0.383371	0.591047	0.642134	0.598455	0.512789	0.398834	0.613504	0.551007	0.286513	0.588521	0.607996	0.590632	0.613085	0.290664	0.449195	0.770144	0.643884	0.683664	0.430939	0.578121	0.688738	0.604093	0.818231	0.685216	0.549329	0.382802	0.33915	0.274317	0.626007	0.334268	0.747006	0.577891	0.526797	0	0.5405	0.573861	0.598117	0.41647	0.667732	0.683244	0.505602
TCGA-HT-7860-01	0.613748	0.64402	0.738697	0.6899	0.153129	0.523136	0.272588	0.49104	0.330788	0.523228	0.545361	0.503187	0.624584	0.547459	0.456562	0.558583	0.715582	0.68	0.631291	0.620218	0.651745	0.591466	0.633394	0.810302	0.632528	0.792069	0.430491	0.622129	0.735599	0.557932	0.425198	0.727668	0.689125	0.709106	0.724982	0.768147	0.680414	0.560459	0.769419	0.612835	0.816483	0.130741	0.625127	0.913177	0.819491	0.389052	0.64122	0.614197	0.521898
TCGA-HT-7873-01	0.423254	0.437144	0.354069	0.482744	0.218825	0.185158	0.311616	0.407464	0.447721	0.433489	0.232157	0.412465	0.610718	0.528142	0.233855	0.456068	0.49597	0.216193	0.573046	0.392657	0.67886	0.346112	0.60487	0.827538	0.658068	0.552959	0.446618	0.529902	0.628031	0.476227	0.840233	0.69423	0.838789	0.413252	0.205994	0.245053	0.633575	0.26659	0.677598	0.507881	0.77979	0	0.539322	0.577947	0.365772	0.252702	0.451044	0.78825	0.55769
TCGA-HT-7874-01	0.236393	0.297948	0.511744	0.31096	0.341969	0.313966	0.290148	0.41455	0.158296	0.282833	0.281435	0.165042	0.33646	0.720245	0.322532	0.320635	0.393751	0.44162	0.283318	0.308292	0.366331	0.0970979	0.336892	0.494443	0.371655	0.248778	0.361718	0.407792	0.827318	0.670411	0.91955	0.410738	0.57526	0.343323	0.283633	0.351092	0.303063	0.316073	0.421494	0.202468	0.098131	0.637088	0.620596	0.318111	0.244315	0	0.311815	0.316774	0.244828
TCGA-HT-7875-01	0.319405	0.459194	0.291534	0.259587	0.0957054	0.285102	0.140928	0.579557	0.500164	0.298499	0.104736	0.221246	0.488416	0.562165	0.282307	0.275903	0.54778	0.256351	0.370046	0.376668	0.416673	0.338418	0.508505	0.391501	0.375516	0.342376	0.25024	0.367277	0.526012	0.355901	0.811715	0.405534	0.6993	0.251963	0.296711	0.50965	0.21517	0.257591	0.454333	0.144182	0.167167	0.485302	0.36057	0.434979	0.277811	0.152721	0.264398	0.539498	0.188109
TCGA-HT-7877-01	0.397746	0.437168	0.250467	0.387378	0.28092	0.246327	0.43863	0.570909	0.446666	0.31955	0.420213	0.216504	0.422933	0.742545	0.346385	0.419551	0.346993	0.526516	0.350042	0.356526	0.411464	0.352276	0.474333	0.62108	0.395962	0.34896	0.24207	0.388761	0.640261	0.452108	0.832242	0.466482	0.659243	0.285796	0.322673	0.438461	0.38093	0.36442	0.402678	0.242366	0.450467	0.278234	0.665264	0.384893	0.318475	0.459646	0.490244	0.591791	0.444363
TCGA-HT-7879-01	0.473639	0.481997	0.427183	0.652468	0.217251	0.722775	0.133958	0.511674	0.624961	0.318624	0.267705	0.555667	0.472833	0.701722	0.454144	0.552706	0.464843	0.411739	0.628043	0.388518	0.553705	0.478335	0.422129	0.835265	0.677736	0.560005	0.347746	0.552225	0.640332	0.467687	0.751777	0.727587	0.759256	0.35225	0.29182	0.288121	0.63802	0.285598	0.69214	0.573025	0.681714	0	0.492171	0.489292	0.402382	0.160672	0.309815	0.6698	0.5878
TCGA-HT-7880-01	0.353255	0.349579	0.356718	0.430906	0.118653	0.423396	0.174741	0.441598	0.324327	0.241362	0.49998	0.326235	0.321185	0.828454	0.323213	0.401143	0.577589	0.470334	0.577257	0.278757	0.332569	0.352336	0.368433	0.694443	0.566351	0.38221	0.370422	0.461615	0.811669	0.569434	0.81308	0.653294	0.478714	0.288768	0.277133	0.314303	0.389601	0.267515	0.489806	0.386971	0.326296	0.619067	0.483173	0.424994	0.281793	0.190655	0.231807	0.357343	0.432364
TCGA-HT-7881-01	0.31047	0.352403	0.374797	0.298389	0.117772	0.4223	0.063261	0.550924	0.394212	0.163239	0.426551	0.407849	0.368471	0.701994	0.417537	0.305085	0.518732	0.549178	0.325669	0.249589	0.537183	0.345767	0.396068	0.561585	0.313616	0.223916	0.354978	0.452341	0.668154	0.425065	0.870178	0.458836	0.54104	0.416772	0.259552	0.357846	0.20664	0.270978	0.345934	0.154161	0.238294	0.838778	0.392434	0.309094	0.151351	0.199268	0	0.573757	0.247056
TCGA-HT-7882-01	0.699448	1	0.815801	0.767602	0.918096	0.533701	0.984526	0.781083	0.891748	0.94242	0.812013	0.70223	0.490697	0.543138	0.712322	0.930185	0.779289	0.925484	0.600178	0.934574	0.821723	0.601545	0.867821	0.957127	0.778061	0.828328	1	0.680506	0.821125	0.913564	0.465508	0.718225	0.561811	0.526169	0.569925	0.542984	0.88346	1	0.848744	0.849594	0.692174	0	0.956622	0.867229	0.789431	0.491549	1	0.866826	0.815997
TCGA-HT-7884-01	0.429204	0.516708	0.211755	0.52012	0.124223	0.162685	0.214872	0.551316	0.466267	0.269807	0.247264	0.548331	0.360654	0.617228	0.17299	0.397066	0.460517	0.424589	0.392493	0.322421	0.410162	0.361155	0.295765	0.725012	0.461964	0.464441	0.207705	0.427199	0.490838	0.25777	0.817223	0.56088	0.715087	0.219342	0.134882	0.297623	0.475366	0.240251	0.529067	0.332017	0.579399	0.0756255	0.271475	0.365591	0.341844	0.0730299	0.295637	0.786385	0.42256
TCGA-HT-7902-01	0.440568	0.488634	0.370428	0.436352	0.121999	0.384603	0.256826	0.558707	0.422176	0.355538	0.463202	0.394684	0.394997	0.620948	0.391478	0.479153	0.563766	0.537904	0.551404	0.366641	0.528592	0.505722	0.454289	0.678415	0.503928	0.477118	0.301009	0.469814	0.601782	0.276062	0.615919	0.611956	0.587693	0.49836	0.553085	0.566637	0.533431	0.332698	0.562595	0.432087	0.565884	0.189298	0.548143	0.478444	0.397663	0.182801	0.523914	0.635103	0.362197
TCGA-HT-8010-01	0.36536	0.378289	0.590938	0.470652	0.0978313	0.655692	0.295718	0.535583	0.329842	0.412855	0.414593	0.291522	0.492234	0.790692	0.506945	0.475496	0.630921	0.551161	0.544707	0.439005	0.442136	0.306172	0.456703	0.745696	0.511865	0.418112	0.38642	0.564955	0.704258	0.465052	0.823289	0.585385	0.686496	0.307467	0.307661	0.411585	0.359741	0.284112	0.628193	0.403491	0.419032	0.778167	0.421025	0.489944	0.333226	0.34507	0.232827	0.506173	0.330814
TCGA-HT-8011-01	0.436341	0.526521	0.315934	0.58326	0.181993	0.263433	0.261998	0.320485	0.0391236	0.442236	0.457612	0.258232	0.409657	0.644566	0.421188	0.403162	0.759839	0.492113	0.451025	0.428371	0.583929	0.372958	0.770903	0.512531	0.459216	0.394768	0.393204	0.326408	0.550916	0.498154	0.384112	0.44824	0.420403	0.389603	0.421369	0.488912	0.449006	0.42886	0.5099	0.443212	0.564976	0.0656378	0.391628	0.588338	0.462385	0.113142	0.266556	0.424798	0.259549
TCGA-HT-8012-01	0.336052	0.426954	0.443791	0.43154	0.0963976	0.58624	0.398542	0.436641	0.380305	0.290203	0.29414	0.332971	0.345046	0.607095	0.331473	0.383714	0.401321	0.3863	0.345299	0.424978	0.51934	0.394961	0.539945	0.600079	0.539189	0.361414	0.359031	0.352435	0.50806	0.343149	0.792739	0.468681	0.438383	0.239459	0.204061	0.355034	0.416119	0.334899	0.458765	0.40097	0.368466	0.487507	0.311338	0.414075	0.233748	0.188687	0.266222	0.40274	0.345725
TCGA-HT-8013-01	0.486542	0.562315	0.738241	0.768138	0.231893	0.685998	0.2859	0.557738	0.483898	0.487331	0.232482	0.613642	0.609642	0.595625	0.390472	0.666034	0.615307	0.238164	0.861524	0.693923	0.816689	0.563975	0.49602	0.597484	0.847938	0.811629	0.592952	0.630269	0.841651	0.675142	0.635299	0.882665	0.612688	0.453588	0.404295	0.366116	0.777862	0.369691	0.837662	0.803068	0.600154	0	0.48198	0.628668	0.595169	0.421857	0.223924	0.910084	0.831959
TCGA-HT-8015-01	0.31047	0.340848	0.865332	0.70322	0.316293	0.798814	0.17274	0.565064	0.382137	0.609327	0.478929	0.380402	0.489671	0.812353	0.512186	0.467161	0.55334	0.570912	0.634208	0.436131	0.673729	0.408279	0.403174	0.697058	0.678085	0.549845	0.514772	0.548544	0.835715	0.7766	0.755299	0.672434	0.556941	0.391352	0.316951	0.336133	0.462218	0.289004	0.620651	0.495557	0.486829	0.787654	0.444794	0.529287	0.530649	0	0.103873	0.514934	0.515978
TCGA-HT-8018-01	0.450764	0.436367	0.717169	0.741132	0.653335	0.543151	0.638638	0.749688	0.623359	0.676548	0.60822	0.444389	0.44951	0.740511	0.569108	0.65564	0.579566	0.576793	0.601328	0.613698	0.629062	0.568399	0.475775	0.785617	0.723025	0.642087	0.441882	0.615911	0.846357	0.809952	0.811683	0.650182	0.651293	0.628216	0.635835	0.570515	0.680004	0.437425	0.731763	0.591484	0.398084	0.837843	0.669747	0.599979	0.651999	0.349215	0.538268	0.578622	0.592145
TCGA-HT-8019-01	0.252632	0.180943	0.389736	0.38433	0.257436	0.372721	0.35747	0.474954	0.182905	0.228885	0.175478	0.0291062	0.216028	0.964563	0.402723	0.242125	0.367457	0.487286	0.432573	0.193214	0.274724	0.143892	0.209439	0.523546	0.462072	0.261858	0.4428	0.455326	0.915476	0.701973	0.954694	0.51584	0.372315	0.217056	0.202906	0.239621	0.290372	0.264207	0.358599	0.193618	0.0809271	0.763052	0.452841	0.201666	0.329328	0.144124	0.32411	0.120718	0.412471
TCGA-HT-8104-01	0.515182	0.55469	0.541158	0.553292	0.428462	0.308795	0.50535	0.45577	0.400344	0.494807	0.540115	0.311131	0.484059	0.646194	0.432725	0.663875	0.779458	0.470062	0.468428	0.433295	0.470514	0.484934	0.695085	0.476256	0.529133	0.653408	0.418631	0.457757	0.600323	0.492441	0.527867	0.521541	0.615574	0.485661	0.520117	0.555568	0.53917	0.712355	0.616433	0.471879	0.746814	0.0619301	0.39216	0.718626	0.627417	0	0.628022	0.472445	0.45092
TCGA-HT-8105-01	0.352013	0.416788	0.504253	0.326128	0.142021	0.268941	0.59933	0.371889	0.229624	0.394796	0.405834	0.262834	0.334487	0.648403	0.421643	0.588204	0.420349	0.510765	0.35967	0.544904	0.656877	0.19901	0.227472	0.697316	0.345364	0.325393	0.336803	0.305855	0.587521	0.561009	0.711327	0.402328	0.470764	0.23627	0.233292	0.32161	0.423702	0.416258	0.47082	0.292348	0.268601	0.287871	0.660749	0.445071	0.401086	0.414341	0.585018	0.477658	0.378
TCGA-HT-8106-01	0.733724	0.782063	0.580093	1	0.529853	0.698826	0.187485	0.493434	0.334133	0.524121	0.984489	0.916712	0.746527	0.321276	0.511553	0.896526	0.715582	0.912759	0.773015	0.750247	0.908937	0.484184	0.786422	0.993026	0.803816	0.920346	0.886431	0.663021	0.967515	0.862383	0.426455	0.84071	0.665871	0.582267	0.580915	0.436624	0.943764	0.679442	0.936065	0.88519	0.860993	0.12214	0.764549	0.977916	0.809198	0.9111	0.629415	0.932288	0.897384
TCGA-HT-8107-01	0.367715	0.352214	0.772067	0.343779	0.448625	0.428037	0.518806	0.415959	0.214712	0.61209	0.3041	0.20624	0.271259	0.793715	0.401668	0.443896	0.345404	0.509178	0.379645	0.318939	0.271167	0.285984	0.236136	0.492541	0.338017	0.421404	0.400798	0.480362	0.909182	0.589937	0.99609	0.377367	0.421773	0.362731	0.400649	0.36166	0.373756	0.356626	0.377404	0.166132	0.108316	0.578481	0.527357	0.371579	0.392956	0.122351	0.0840475	0.430962	0.298746
TCGA-HT-8108-01	0.382341	0.49927	0.339096	0.853091	0.175294	0.298177	0.223995	0.487437	0.363949	0.249297	0.382578	0.624019	0.394049	0.637804	0.290144	0.555445	0.335975	0.467139	0.569137	0.434321	0.590441	0.44	0.379343	0.889866	0.632997	0.66838	0.34092	0.650668	0.678968	0.397523	0.820993	0.690354	0.627733	0.639132	0.566228	0.572197	0.650728	0.396815	0.831692	0.500176	0.725453	0	0.567833	0.631151	0.485017	0.362246	0.48189	0.656997	0.653686
TCGA-HT-8109-01	0.264348	0.409258	0.420079	0.486144	0.186953	0.653146	0.179481	0.509857	0.526884	0.448253	0.423904	0.434696	0.469911	0.67886	0.36782	0.426247	0.313923	0.565496	0.404909	0.374946	0.458852	0.268736	0.295028	0.64741	0.435499	0.474943	0.347597	0.512665	0.701369	0.433528	0.82751	0.553745	0.642859	0.392152	0.285255	0.361057	0.410885	0.376377	0.639094	0.311477	0.359272	0.533621	0.647961	0.479078	0.245872	0.174027	0.331268	0.521391	0.413012
TCGA-HT-8110-01	0.5715	0.558479	0.530751	0.878545	0.646026	0.316654	0.307495	0.423838	0.235737	0.651496	0.608358	0.537662	0.549721	0.597524	0.362238	0.710885	0.726042	0.591456	0.812218	0.586555	0.859956	0.595186	0.657678	0.768281	0.76031	0.793201	0.688944	0.781121	0.859875	0.782717	0.630442	0.820846	0.561407	0.616775	0.656568	0.702916	0.780842	0.578163	0.878281	0.78646	0.637039	0	0.747343	0.883396	0.79371	0.44176	0.63165	0.652223	0.693249
TCGA-HT-8111-01	0.434803	0.467454	0.265217	0.655332	0.148078	0.202424	0.296117	0.519481	0.37248	0.442424	0.538737	0.476577	0.614511	0.566233	0.409684	0.534238	0.617064	0.45336	0.642931	0.4208	0.648927	0.468661	0.53832	0.742605	0.671489	0.633655	0.493803	0.71583	0.732495	0.532351	0.688379	0.723577	0.7003	0.39549	0.353007	0.369506	0.609485	0.292677	0.745547	0.589563	0.523796	0	0.453082	0.598394	0.468138	0.475517	0.204569	0.674538	0.561859
TCGA-HT-8113-01	0.273617	0.248459	0.559409	0.240032	0.354683	0.274343	0.44376	0.472889	0.218345	0.368908	0.518384	0.29526	0.284817	0.869703	0.347326	0.272166	0.285364	0.548011	0.31857	0.410153	0.39193	0.186337	0.213176	0.553561	0.247278	0.24276	0.385588	0.389953	0.863709	0.468284	0.937843	0.458796	0.470183	0.290814	0.23843	0.270902	0.252724	0.304873	0.35212	0.145381	0.17303	0.772439	0.581314	0.268958	0.242045	0.273072	0.40102	0.113786	0.290359
TCGA-HT-8114-01	0.502558	0.530993	0.716877	0.780865	0.223596	0.691966	0.37726	0.390922	0.445959	0.588784	0.54292	0.538318	0.599621	0.306163	0.420377	0.799248	0.506345	0.36834	0.645676	0.550209	0.696781	0.497968	0.528616	0.846835	0.671301	0.725346	0.520254	0.614837	0.720665	0.508732	0.944407	0.70382	0.610656	0.575501	0.526954	0.46481	0.635057	0.501542	0.77047	0.575987	0.677338	0.127134	0.70482	0.683438	0.580715	0.593465	0.376174	0.722386	0.724171
TCGA-HT-8558-01	0.162224	0.289076	0.402164	0.237252	0.063669	0.0923493	0.320646	0.299787	0.163672	0.257495	0.189572	0	0.20183	0.868599	0.315035	0.150564	0.302263	0.500363	0.374601	0.247006	0.058253	0.230566	0.146693	0.394195	0.385022	0.209898	0.419207	0.410246	0.904619	0.723842	0.962762	0.433942	0.246065	0.285945	0.262277	0.220142	0.2059	0.295355	0.395667	0.204496	0.0820006	0.799178	0.486237	0.18129	0.246003	0.205364	0.249691	0.392954	0.308151
TCGA-HT-8563-01	0.606833	0.777945	0.525772	0.853317	0.471548	0.502617	0.160344	0.311926	0.274402	0.595449	0.804464	0.828375	0.757548	0.180265	0.680162	0.869484	0.635483	0.483297	0.802187	0.699544	0.872726	0.609509	1	0.853274	0.801992	0.941351	0.803451	0.625869	1	0.837764	0.507479	0.849979	0.69385	0.707986	0.722504	0.680496	0.889388	0.855617	0.924361	0.853403	0.764183	0	0.87314	0.893029	0.787018	0.305006	0.770311	0.884459	0.926332
TCGA-HT-8564-01	0.52903	0.46543	0.45314	0.535217	0.0660668	0.322356	0.189732	0.572655	0.45445	0.33629	0.556196	0.559823	0.425675	0.665763	0.343058	0.407499	0.584044	0.609122	0.593481	0.469477	0.46894	0.51751	0.777556	0.680733	0.529093	0.53617	0.365537	0.583714	0.67668	0.629289	0.679286	0.682668	0.536219	0.527655	0.671645	0.685311	0.49542	0.351271	0.70684	0.434714	0.604063	0.543675	0.485543	0.733877	0.395833	0.244363	0.331699	0.638725	0.456442
TCGA-HT-A4DS-01	0.584699	0.511366	0.443421	0.906468	0.159366	0.386778	0.34816	0.500977	0.192542	0.417897	0.689828	0.393456	0.112743	0.907775	0.528721	0.625939	1	0.513382	0.876556	0.285694	0.735617	0.746292	0.42848	0.465934	0.949389	0.69226	0.537938	0.620784	0.892703	0.743499	0.347773	0.741858	0.3141	0.650482	0.498813	0.393749	0.665358	0.254381	0.686395	0.935966	0.37532	0.782142	0.671504	0.764591	0.790536	0	0	0.260714	0.52045
TCGA-HT-A4DV-01	0.284369	0.452276	0.457062	0.544798	0.145474	0.439618	0.149695	0.406671	0.302197	0.2632	0.482806	0.245666	0.217233	0.724178	0.300561	0.292513	0.597344	0.425167	0.518725	0.281339	0.555376	0.363765	0.274313	0.567925	0.535998	0.320254	0.368886	0.456164	0.724213	0.555489	0.640202	0.598289	0.409743	0.414075	0.263289	0.303504	0.352457	0.244638	0.492339	0.474683	0.252773	0	0.48951	0.434786	0.278037	0	0	0.644688	0.406439
TCGA-HT-A5R5-01	0.572093	0.693133	0.809247	0.525609	0.620038	0.606211	0.61483	0.62092	0.51216	1	0.444187	0.431948	0.539085	0.59828	0.777163	0.599416	0.848505	0.616249	0.580806	0.548664	0.633008	0.706682	0.484121	0.472709	0.659235	0.625179	0.53156	0.650255	0.708178	0.71361	0.722064	0.538159	0.595643	0.487204	0.47049	0.542702	0.578111	0.604895	0.634356	0.646492	0.373063	0.306327	0.503185	0.477475	0.448882	0.529225	0.117168	0.312732	0.397861
TCGA-HT-A5R7-01	0.297642	0.323552	0.529289	0.524748	0.187209	0.260383	0.264066	0.591623	0.325104	0.360842	0.311324	0.38057	0.337331	0.85587	0.49802	0.2813	0.546412	0.53881	0.479335	0.33027	0.569935	0.505617	0.295312	0.582566	0.506864	0.397911	0.407005	0.636499	0.88538	0.691241	0.822777	0.561953	0.530397	0.519414	0.471372	0.400889	0.372227	0.277314	0.50039	0.381964	0.345619	0.476467	0.366375	0.385228	0.292491	0.460114	0.110678	0.265268	0.347205
TCGA-HT-A5R9-01	0.285889	0.244905	0.363272	0.225132	0.181564	0.589847	0.23556	0.367061	0.122856	0.340922	0.516642	0.43312	0.323594	0.608819	0.136999	0.326351	0.335536	0.400045	0.190283	0.253842	0.337448	0.328474	0.306306	0.419614	0.398362	0.340365	0.104162	0.214608	0.243388	0.269541	0.638107	0.270763	0.333387	0.272503	0.342536	0.329918	0.244115	0.360145	0.325749	0.187165	0.333673	0.507349	0.37705	0.311807	0.321043	0.0865779	0.544799	0.475957	0.338691
TCGA-HT-A5RA-01	0.410296	0.553843	0.481556	0.526427	0.166304	0.280372	0.332169	0.485676	0.50561	0.652725	0.660243	0.51751	0.332872	0.707283	0.534854	0.507815	0.873312	0.804873	0.725793	0.572857	0.726792	0.530574	0.553788	0.436097	0.58185	0.663509	0.530493	0.452919	0.644996	0.663891	0.538945	0.488854	0.501709	0.616055	0.662472	0.671097	0.448596	0.689983	0.640033	0.566714	0.688211	0	0.710641	0.83537	0.775179	0	0.395784	0.421396	0.479964
TCGA-HT-A5RB-01	0.300793	0.43239	0.572249	0.356816	0.161064	0.536574	0.165737	0.511738	0.424515	0.36035	0.177358	0.221818	0.351274	0.58834	0.224573	0.307203	0.322321	0.244091	0.427529	0.319977	0.476831	0.299288	0.39761	0.578821	0.426168	0.273075	0.236609	0.421643	0.618132	0.378616	0.854647	0.524787	0.6481	0.194207	0.26024	0.347933	0.359157	0.258796	0.537616	0.263311	0.64849	0.4602	0.315208	0.33928	0.200704	0.0911261	0.49701	0.365317	0.311366
TCGA-HT-A5RC-01	0.523561	0.569916	0.619252	0.68317	0.155428	0.586064	0.344624	0.466499	0.244706	0.576586	0.447209	0.254536	0.545287	0.714219	0.580304	0.416873	0.82282	0.456034	0.60584	0.467566	0.64331	0.479805	0.781612	0.734264	0.597348	0.644604	0.636532	0.510872	0.658384	0.495826	0.501117	0.668249	0.614897	0.423722	0.279429	0.444855	0.618235	0.675082	0.628872	0.630307	0.641168	0.0894545	0.513505	0.753461	0.692401	0	0.457888	0.466153	0.469428
TCGA-HT-A614-01	0.367251	0.445333	0.370634	0.619339	0.200244	0.436957	0.167305	0.593433	0.517068	0.368047	0.304336	0.464416	0.515429	0.735415	0.352064	0.48503	0.642192	0.325258	0.596744	0.362008	0.516366	0.324784	0.398096	0.654859	0.652437	0.518472	0.337038	0.496207	0.596447	0.358921	0.510272	0.660068	0.631071	0.280915	0.183912	0.228566	0.50242	0.201421	0.562708	0.534838	0.550965	0.164044	0.430587	0.563418	0.410489	0	0.42008	0.566623	0.453673
TCGA-HT-A615-01	0.394706	0.504001	0.396109	0.746734	0.250309	0.407103	0.29989	0.554455	0.547113	0.484773	0.578537	0.486367	0.597237	0.585996	0.139742	0.457047	0.456394	0.436612	0.619952	0.489821	0.624203	0.514226	0.440162	0.762595	0.693288	0.642385	0.406685	0.530115	0.641205	0.537217	0.84377	0.701781	0.587193	0.550664	0.442841	0.504616	0.621277	0.360747	0.737247	0.57336	0.516915	0	0.561689	0.629566	0.442939	0.191042	0.280694	0.672343	0.636562
TCGA-HT-A616-01	0.336886	0.382901	0.624197	0.427816	0.538365	0.370882	0.581957	0.60903	0.51891	0.444949	0.226951	0.431572	0.520811	0.812005	0.532031	0.455888	0.512699	0.440997	0.383597	0.51528	0.118994	0.253498	0.382108	0.484913	0.418941	0.394694	0.375477	0.598462	0.761361	0.603401	0.874942	0.494823	0.549458	0.136006	0.173792	0.183148	0.29693	0.345496	0.506949	0.237817	0.410856	0.712997	0.475932	0.215438	0.306933	0.0914003	0.303559	0.323158	0.343434
TCGA-HT-A617-01	0.446778	0.527274	0.375975	0.920069	0.106689	0.26941	0.356529	0.461415	0.326637	0.637437	0.756013	0.316026	0.216797	0.43334	0.578666	0.872562	0.832435	0.653994	0.671672	0.507153	0.793539	0.429486	0.612512	0.676949	0.747292	0.703134	0.643102	0.488526	0.707348	0.546623	0.604453	0.59578	0.578549	0.406668	0.385469	0.399194	0.650917	0.437088	0.699332	0.718142	0.59019	0.216254	0.652234	0.811983	0.701875	0	0.304893	0.368024	0.569387
TCGA-HT-A618-01	0.535871	0.511766	0.733356	0.840463	0.451163	0.707826	0.241691	0.504588	0.382883	0.557305	0.541079	0.701477	0.753345	0.636874	0.398553	0.630197	0.72638	0.44902	0.814805	0.567262	0.823783	0.464402	0.50088	0.862467	0.74701	0.81221	0.528211	0.686417	0.763721	0.681951	0.659659	0.852876	0.639118	0.557727	0.428336	0.286413	0.697804	0.47167	0.857214	0.735138	0.801426	0.161639	0.459662	0.894192	0.714129	0.587126	0.496284	0.745853	0.687504
TCGA-HT-A619-01	0.259362	0.421118	0	0.0967492	0	0.0822356	0.24381	0.0991016	0	0	0.463792	0.587758	0.133144	0.691221	0.0814078	0.336085	0.0480085	0.235694	0	0.355779	0.540157	0.195381	0.253448	0.481842	0.26039	0.197771	0.223149	0.029519	0	0.233421	0.718324	0.00674661	0.0382668	0.0267005	0.196808	0.285527	0.245014	0.40259	0.201825	0.0763575	0.431281	0.206717	0.275184	0.381089	0.151719	0.150027	0.433082	0.443839	0
TCGA-HT-A61A-01	0.272357	0.287429	0.24178	0.454779	0.0469257	0.188624	0.284034	0.356068	0.275478	0.247887	0.329964	0.586391	0.287662	0.89212	0.298338	0.276263	0.433479	0.619898	0.478228	0.262109	0.58391	0.248534	0.29791	0.565567	0.418486	0.298698	0.372854	0.428521	0.758329	0.740479	0.871373	0.598208	0.430272	0.260581	0.270321	0.296288	0.258651	0.314377	0.509312	0.274559	0.194941	0.819855	0.429071	0.43549	0.14473	0.157527	0.191529	0.307135	0.436119
TCGA-HT-A61B-01	0.653808	0.59086	0.645062	0.809676	0.394588	0.551682	0.207199	0.534029	0.382286	0.348791	0.50621	0.666667	0.594495	0.488385	0.407023	0.599456	0.580006	0.30604	0.786538	0.58696	0.977161	0.848714	0.629473	0.66734	0.802341	0.818928	0.538599	0.689508	0.853653	0.733536	0.562141	0.823904	0.469119	0.789654	0.791151	0.63956	0.781031	0.411702	0.863682	0.818054	0.610944	0	0.604357	0.781815	0.645318	0.27212	0.103951	0.734988	0.782513
TCGA-HT-A61C-01	0.544676	0.436038	0.614771	0.644877	0.437155	0.533232	0.45089	0.423494	0.268808	0.686803	0.657704	0.543659	0.345405	0.871718	0.528818	0.362428	0.614783	0.576442	0.638102	0.54774	0.80835	0.734323	0.439826	0.405191	0.714123	0.659218	0.52115	0.465378	0.69775	0.746269	0.45159	0.661892	0.263062	0.683252	0.659656	0.570695	0.634584	0.460246	0.624077	0.632652	0.342206	0.0798343	0.219696	0.59982	0.572811	0.181155	0.307383	0.453386	0.552852
TCGA-HT-A74H-01	0.48847	0.441168	0.340489	0.740794	0.305359	0.457565	0.254808	0.360119	0.323869	0.63988	0.640412	0.254034	0.575478	0.741054	0.365645	0.418712	0.868277	0.479524	0.640014	0.347335	0.617264	0.576093	0.544219	0.702962	0.783853	0.666622	0.537042	0.593235	0.741564	0.592687	0.4054	0.687202	0.448736	0.514019	0.401894	0.378083	0.673793	0.329908	0.641243	0.685243	0.489994	0.61895	0.397384	0.723786	0.690535	0	0.393078	0.190606	0.57744
TCGA-HT-A74J-01	0.499462	0.500753	0.657584	0.597793	0.0989107	0.735506	0.231304	0.49257	0.417557	0.402756	0.330279	0.253992	0.394946	0.622769	0.379616	0.59368	0.677358	0.387921	0.615699	0.409533	0.378246	0.43691	0.464797	0.810243	0.62447	0.433634	0.466968	0.576021	0.706404	0.460686	0.794911	0.632384	0.523383	0.384334	0.196276	0.265316	0.490533	0.28365	0.627096	0.508039	0.618211	0.277516	0.676374	0.39701	0.283648	0.324248	0.4231	0.576573	0.490499
TCGA-HT-A74K-01	0.401935	0.310726	0.244782	0.557694	0.0926732	0.235011	0.246363	0.40953	0.25054	0.349545	0.503641	0.374099	0.000820134	0.84502	0.301778	0.380596	0.698515	0.448238	0.55971	0.233308	0.778981	0.546532	0.311803	0.481842	0.706923	0.451943	0.596045	0.339362	0.61171	0.614595	0.546796	0.516417	0.262304	0.382299	0.217438	0.122578	0.447918	0.174073	0.494239	0.750053	0.0968923	0	0.352071	0.293456	0.492446	0.107948	0.131248	0.338888	0.470399
TCGA-HT-A74L-01	0.248498	0.536429	0.423347	0.600093	0.177304	0.110455	0.504078	0.579156	0.372709	0.241001	0.221164	0.616906	0.488518	0.531862	0.512705	0.402662	0.346148	0.509564	0.442704	0.467211	0.421921	0.409059	0.495249	0.584408	0.43987	0.4523	0.420337	0.595547	0.586419	0.325473	0.867184	0.611165	0.538202	0.394381	0.303419	0.518998	0.511296	0.417674	0.596779	0.37299	0.513529	0.0713164	0.585055	0.377937	0.304437	0.762395	0.0837337	0.525799	0.554491
TCGA-HT-A74O-01	0.507934	0.666776	0.423227	0.751686	0.299946	0.294685	0.149305	0.526207	0.331833	0.60199	0.699984	0.351757	0.493003	0.776161	0.673411	0.54697	0.634875	0.397575	0.767468	0.465692	0.865048	0.736933	0.446614	0.625478	0.867365	0.719715	0.629557	0.521219	0.780372	0.641099	0.621598	0.792398	0.407437	0.557876	0.461161	0.48479	0.766621	0.38783	0.696109	0.840585	0.567673	0	0.558593	0.591226	0.653485	0.0908842	0.382626	0.491083	0.711121
TCGA-HW-7486-01	0.272153	0.463665	0.33901	0.462469	0.0862626	0.358594	0.185433	0.522748	0.380544	0.334101	0.421207	0.503577	0.403045	0.517215	0.174336	0.458067	0.457492	0.470765	0.449085	0.389226	0.615592	0.331474	0.371382	0.572917	0.542447	0.488768	0.427654	0.517172	0.558955	0.426066	0.641474	0.551894	0.547442	0.421356	0.385884	0.499364	0.513093	0.312204	0.613018	0.431241	0.299568	0.129372	0.290616	0.434275	0.391518	0.0707558	0.205295	0.484389	0.49591
TCGA-HW-7487-01	0.29855	0.280957	0.510695	0.392133	0.104291	0.337465	0.409971	0.353441	0.245244	0.275956	0.227108	0.219001	0.333897	0.699998	0.194035	0.272665	0.375788	0.428623	0.29973	0.314913	0.402193	0.170709	0.279425	0.413254	0.308347	0.277321	0.375115	0.373872	0.665279	0.470149	0.827494	0.388393	0.523657	0.233401	0.164943	0.327581	0.244478	0.327918	0.431818	0.20104	0.0941947	0.566189	0.502653	0.305924	0.166007	0	0.334131	0.370786	0.309249
TCGA-HW-7489-01	0.349993	0.350026	0.681098	0.487499	0.223802	0.750729	0.298177	0.496285	0.284865	0.435997	0.25561	0.30392	0.39369	0.784221	0.371844	0.573133	0.438971	0.512419	0.417843	0.319521	0.436616	0.180817	0.202802	0.525904	0.53215	0.437627	0.363212	0.473543	0.777225	0.521657	0.837161	0.515049	0.511885	0.259998	0.164295	0.221272	0.388702	0.270094	0.539075	0.338293	0.443447	0.792047	0.520214	0.340847	0.402406	0.234621	0.0845181	0.301044	0.404529
TCGA-HW-7490-01	0.502076	0.408599	0.589476	0.545108	0.314365	0.496596	0.451933	0.513115	0.315796	0.590637	0.517144	0.441014	0.738428	0.420475	0.458233	0.580588	0.371901	0.449847	0.409867	0.47858	0.522003	0.661582	0.578592	0.492977	0.513581	0.682472	0.342371	0.570394	0.480868	0.491364	0.851497	0.514392	0.736841	0.684212	0.738657	0.638456	0.566034	0.455101	0.574457	0.378367	0.66696	0.0847947	0.263896	0.504614	0.5379	0.0818845	0.489401	0.420463	0.48477
TCGA-HW-7491-01	0.271355	0.199911	0.122533	0.274995	0.0543745	0.15304	0.288435	0.205618	0.0898946	0.257126	0.303126	0.451097	0.420985	0.665801	0.202879	0.252438	0	0.297904	0.0807777	0.363818	0.202185	0.277465	0.428715	0.384745	0.255229	0.214665	0.280659	0.226619	0.300262	0.227824	0.972971	0.24096	0.667403	0.144281	0.187506	0.252295	0.240395	0.399941	0.446451	0.15074	0.432464	0	0.584023	0.200451	0.178428	0.390229	0.458692	0.270792	0.302852
TCGA-HW-7493-01	0.336757	0.501812	0.844785	0.477453	0.352005	0.563653	0.333975	0.555	0.372152	0.581972	0.555399	0.312539	0.727869	0.514851	0.438989	0.622002	0.501732	0.573609	0.469434	0.5139	0.524413	0.149066	0.524091	0.487588	0.501716	0.583601	0.390559	0.670513	0.652949	0.519792	0.923413	0.545456	0.788138	0.393421	0.429192	0.42883	0.404027	0.444854	0.78171	0.382405	0.612293	0.528493	0.556932	0.575499	0.435094	0.136318	0.620512	0.577378	0.487507
TCGA-HW-7495-01	0.336849	0.406716	0.352031	0.391314	0.204899	0.350248	0.378693	0.519337	0.426019	0.203276	0.172654	0.345369	0.412604	0.669269	0.381515	0.31316	0.510621	0.543637	0.304228	0.343081	0.313695	0.254608	0.373226	0.433739	0.388494	0.318094	0.344653	0.394566	0.709122	0.437587	0.788844	0.416761	0.599029	0.305821	0.193694	0.263916	0.241183	0.335081	0.443918	0.20409	0.343582	0.224121	0.416397	0.155683	0.258199	0.132528	0.161133	0.322426	0.279139
TCGA-HW-8319-01	0.365954	0.468537	0.790068	0.415032	0.202131	0.529793	0.387689	0.482665	0.420812	0.574201	0.238534	0.571273	0.630401	0.688431	0.391056	0.481372	0.498724	0.390425	0.567068	0.35145	0.398733	0.332988	0.611004	0.598039	0.503928	0.504216	0.339555	0.566606	0.688838	0.423969	0.852521	0.626831	0.727778	0.323058	0.292858	0.394057	0.502657	0.289846	0.675087	0.373378	0.66941	0.343805	0.482721	0.571325	0.260089	0.220783	0.357015	0.754742	0.442533
TCGA-HW-8320-01	0.4394	0.494705	0.846006	0.447639	0.329939	0.930053	0.163286	0.531187	0.522782	0.695205	0.336696	0.351478	0.698678	0.231744	0.537807	0.442737	0.284131	0.156045	0.558604	0.446753	0.604183	0.339333	0.445508	0.646855	0.504451	0.528379	0.343651	0.651447	0.60583	0.420776	0.867742	0.680509	0.599384	0.334385	0.18604	0.107965	0.493607	0.317264	0.714518	0.449013	0.595144	0.0723018	0.310548	0.476278	0.37351	0	0.402569	0.665959	0.501544
TCGA-HW-8321-01	0.465687	0.582012	0.684435	0.407103	0.344605	0.609341	0.795582	0.674815	0.642612	0.678433	0.400352	0.408198	0.507279	0.520857	0.489112	0.441937	0.377816	0.690799	0.377418	0.791898	0.699464	0.378223	0.603228	0.774205	0.444884	0.519902	0.365409	0.539034	0.552747	0.553547	0.785167	0.558466	0.605979	0.214221	0.290133	0.212566	0.512305	0.438532	0.584736	0.450547	0.567508	0.20012	0.578185	0.488887	0.418025	0.297361	0.385959	0.547711	0.288513
TCGA-HW-8322-01	0.241306	0.522756	0.38578	0.347222	0.270851	0.282732	0.383034	0.456675	0.303969	0.292572	0.417201	0.831262	0.399277	0.620231	0.252109	0.271766	0.418862	0.463445	0.461242	0.464046	0.38985	0.258733	0.582095	0.47162	0.399019	0.450363	0.258111	0.381281	0.413023	0.373288	0.723258	0.5281	0.544524	0.220108	0.257671	0.440913	0.404957	0.349379	0.528253	0.332951	0.387542	0.110849	0.651896	0.395759	0.330992	0.209477	0.364624	0.518556	0.416115
TCGA-HW-A5KJ-01	0.430724	0.273639	0.21861	0.180066	0.366828	0.279621	0.565084	0.564712	0.406168	0.326895	0.732679	0.515627	0.24194	0.807355	0.402106	0.43772	0.506447	0.459694	0.29128	0.28772	0.584629	0.286209	0.260872	0.731471	0.399421	0.364527	0.225922	0.236317	0.367478	0.253539	0.673949	0.121493	0.297862	0.25018	0.282738	0.235923	0.474704	0.421543	0	0.18482	0.422445	0.467749	0.0939158	0.384523	0.525051	0	0	0.578439	0.223487
TCGA-HW-A5KK-01	0.548013	0.53064	0.837629	0.795031	0.425825	0.623327	0.48233	0.58151	0.376402	0.757228	0.630787	0.409676	0.420088	0.468738	0.731194	0.713024	0.634385	0.629938	0.648148	0.511381	0.830742	0.605579	0.663242	0.842754	0.772832	0.741732	0.566416	0.663115	0.814888	0.74321	0.447649	0.833897	0.584532	0.539931	0.408213	0.426172	0.783727	0.485225	0.732736	0.785314	0.664345	0	0.563688	0.801786	0.789704	0.289297	0.461575	0.748066	0.72277
TCGA-HW-A5KL-01	0.415245	0.437638	0.277748	0.592827	0.172641	0.286004	0.128981	0.441982	0.298892	0.304582	0.329334	0.538443	0.542929	0.43274	0.275816	0.49982	0.519138	0.35319	0.607119	0.351639	0.580936	0.283735	0.450586	0.794096	0.693235	0.58746	0.317498	0.542349	0.62773	0.365018	0.780776	0.705027	0.597191	0.31524	0.274032	0.29815	0.533904	0.229064	0.726776	0.56213	0.711498	0	0.403915	0.492022	0.417537	0.310958	0.378076	0.598229	0.493539
TCGA-HW-A5KM-01	0.607093	0.650609	0.577281	0.80763	0.211038	0.490302	0.0912413	0.4681	0.416551	0.549411	0.493377	0.748002	0.626608	0.434735	0.373077	0.736269	0.508052	0.354357	0.84198	0.511508	0.947131	0.982587	0.525667	0.666726	0.914611	1	0.69449	0.756828	0.925088	0.916968	0.799348	0.883309	0.69256	0.886031	0.950594	0.993015	0.864794	0.4641	1	0.885455	0.793003	0	0.774209	0.818763	0.820312	0.464872	0.330542	0.886599	1
TCGA-IK-7675-01	0.46209	0.370782	0.493476	0.388238	0.160479	0.414387	0.192132	0.317386	0.168052	0.341717	0.141239	0.25621	0.66213	0.217794	0.287954	0.330249	0.356726	0.361144	0.333602	0.347753	0.542684	0.170964	0.576011	0.312432	0.454041	0.324529	0.327844	0.464045	0.428972	0.332205	0.790753	0.375329	0.48418	0.163712	0.163373	0.142841	0.297829	0.35043	0.518426	0.293847	0.770652	0.0664395	0.349523	0.401536	0.367186	0	0.231905	0.342326	0.373035
TCGA-IK-8125-01	0.29158	0.374265	0.554979	0.347702	0.147872	0.376956	0.18941	0.403172	0.300425	0.412855	0.335672	0.300252	0.41468	0.729894	0.27335	0.433543	0.443179	0.382232	0.468083	0.385935	0.581694	0.114061	0.32201	0.623457	0.40843	0.42191	0.312549	0.455574	0.619176	0.40262	0.835019	0.562772	0.642392	0.217776	0.290821	0.3481	0.409939	0.368471	0.544525	0.319728	0.387955	0.474764	0.527212	0.521979	0.353231	0.111867	0.418865	0.520312	0.388376
TCGA-KT-A74X-01	0.307875	0.255613	0.309837	0.361472	0.141782	0.452968	0.398389	0.45404	0.372092	0.510497	0.486802	0.433971	0.284817	0.705462	0.181476	0.317577	0.337952	0.366516	0.39564	0.388125	0.603036	0.419993	0.486769	0.499554	0.476819	0.345564	0.269054	0.191319	0.417643	0.348054	0.726362	0.391478	0.505596	0.461041	0.348531	0.425556	0.420849	0.32796	0.429331	0.389898	0.428363	0.265424	0.400448	0.406925	0.309929	0	0.421963	0.346039	0.289834
TCGA-KT-A7W1-01	0.533887	0.626394	0.495291	0.450504	0.431964	0.195184	0.321358	0.59513	0.383978	0.488323	0.587798	0.555263	0.381926	0.75138	0.672844	0.566657	0.788076	0.626187	0.500359	0.490758	0.579809	0.726524	0.786187	0.424052	0.492693	0.912198	0.329679	0.358452	0.486904	0.368191	0.144469	0.526141	0.622041	0.816926	0.864599	0.827125	0.465812	0.571981	0.486142	0.442384	0.793333	0.0685439	0.338832	0.834085	0.93485	0.0661914	0.194274	0.590584	0.319594
TCGA-P5-A5EV-01	0.37107	0.518826	0.375631	0.523492	0	0.183655	0.18729	0.427425	0.322635	0.277808	0.545577	0.339526	0.301938	0.52047	0.285033	0.615406	0.433175	0.300623	0.482798	0.310343	0.539438	0.35952	0.448658	0.65052	0.616989	0.487859	0.448644	0.535613	0.566379	0.427046	0.813918	0.535705	0.569922	0.389135	0.270347	0.258818	0.396774	0.380779	0.635396	0.462377	0.500729	0	0.285763	0.556779	0.382734	0.137447	0.312031	0.59073	0.404768
TCGA-P5-A5EW-01	0.463314	0.476844	0.777451	0.366905	0.331933	0.908402	0.0737918	0.596804	0.513773	0.661554	0.46271	0.402354	0.641934	0.442369	0.486256	0.360349	0.419656	0.268884	0.574196	0.400582	0.532421	0.269861	0.378773	0.469936	0.604628	0.576168	0.412637	0.56525	0.584217	0.404889	0.991156	0.571369	0.672838	0.278412	0.215232	0.21688	0.497596	0.313325	0.740979	0.487853	0.676787	0	0.187832	0.466275	0.338445	0.0806103	0.384881	0.537322	0.440289
TCGA-P5-A5EX-01	0.47477	0.806867	0.627078	0.712405	0.463036	0.467749	0.479981	0.487013	0.62531	0.72702	0.771209	0.704099	0.615306	0.397962	0.506539	0.736509	0.561063	0.754164	0.694924	0.621864	0.89745	0.572403	0.857682	0.587499	0.74154	0.748913	0.630218	0.595701	0.69981	0.65687	0.704205	0.669792	0.649923	0.578233	0.463847	0.43082	0.522143	0.716126	0.745841	0.729443	0.401993	0.161372	0.443294	0.742454	0.740185	0.341457	0.609726	0.462276	0.613677
TCGA-P5-A5EY-01	0.414356	0.396409	0.433849	0.555211	0.0836011	0.374578	0.136044	0.268088	0.181999	0.385041	0.671994	0.341185	0.517607	0.685409	0.297722	0.537916	0.723862	0.501994	0.576395	0.458286	0.599887	0.387012	0.380834	0.614562	0.554312	0.482124	0.403016	0.505563	0.666981	0.572607	0.718479	0.521353	0.647713	0.390426	0.449899	0.454165	0.404594	0.333805	0.560209	0.404549	0.616532	0.546815	0.400448	0.607728	0.425038	0.0959163	0.511678	0.187167	0.370568
TCGA-P5-A5EZ-01	0.493716	0.566574	0.481358	0.624404	0.197624	0.543275	0.130185	0.403204	0.292142	0.486904	0.778019	0.478474	0.349044	0.545173	0.318913	0.616905	0.454552	0.528238	0.545641	0.380453	0.614912	0.425632	0.521846	0.760297	0.669773	0.631167	0.280893	0.562359	0.657741	0.379231	0.62391	0.635308	0.431852	0.426614	0.452767	0.311709	0.58478	0.359149	0.712924	0.573537	0.590795	0	0.386758	0.660385	0.542025	0.155318	0.557329	0.621806	0.526943
TCGA-P5-A5F0-01	0.166172	0.327482	0.208169	0.297994	0.122699	0.253974	0	0.187426	0.0535385	0.195529	0.389694	0.482156	0.262443	0.764575	0.23856	0.21878	0.321899	0.423909	0.348863	0.242626	0.47374	0.149366	0.303491	0.472868	0.365944	0.156939	0.317008	0.367147	0.707763	0.514156	0.806548	0.508423	0.482826	0.197568	0.243062	0.417517	0.309433	0.288654	0.267208	0.206788	0.270968	0.645238	0.5365	0.33338	0.283434	0.149785	0.182116	0.33907	0.303966
TCGA-P5-A5F1-01	0.482982	0.516379	0.519631	0.555817	0.16871	0.390297	0.111472	0.476724	0.479965	0.436858	0.567229	0.379621	0.502922	0.630926	0.381336	0.433662	0.741302	0.37719	0.595321	0.35245	0.616253	0.851459	0.473144	0.563546	0.674224	0.662689	0.445914	0.492431	0.648472	0.443703	0.768766	0.505647	0.568551	0.713541	0.682569	0.655893	0.564852	0.411043	0.609829	0.568353	0.550634	0.0970204	0.533936	0.483322	0.586302	0	0.453437	0.4648	0.466357
TCGA-P5-A5F2-01	0.376372	0.493576	0.636143	0.507125	0.106153	0.506206	0.355638	0.417305	0.293745	0.39373	0.249862	0.28625	0.267492	0.661461	0.62986	0.254517	0.559339	0.415739	0.383482	0.276402	0.36981	0.2779	0.325931	0.610084	0.508688	0.362412	0.308219	0.369294	0.613226	0.477016	0.922762	0.422796	0.609624	0.206255	0.121777	0.277951	0.510177	0.391558	0.407325	0.307405	0.404856	0.558055	0.588328	0.33088	0.293169	0.36723	0.252633	0.339491	0.403081
TCGA-P5-A5F4-01	0.312287	0.326493	0.648537	0.361966	0.141049	0.528228	0.316449	0.505156	0.548646	0.479527	0.510737	0.405464	0.393152	0.787709	0.343464	0.258914	0.3293	0.319365	0.462349	0.301203	0.248406	0.372838	0.395247	0.483348	0.543144	0.318868	0.302907	0.433051	0.722926	0.548123	0.818092	0.513694	0.501629	0.202871	0.194564	0.177716	0.367813	0.261782	0.412674	0.361019	0.487957	0.772389	0.478706	0.269892	0.253611	0	0.183116	0.395168	0.310968
TCGA-P5-A5F6-01	0.521967	0.818845	0.350818	0.312865	0.377532	0.411337	0.0577921	0.141891	0	0.530696	0.484834	0.138781	0.332641	0.127294	0.367901	0.277782	0.818105	0.380907	0.247377	0.312179	0.842676	0.583742	0.0249208	0.344824	0.514359	0.34978	0.478445	0.262792	0.463917	0.228131	0.508782	0.38233	0.471941	0.119809	0.200843	0.33558	0.441092	0.258081	0.496331	0.319446	0.192876	0	0.384758	0.294618	0.314053	0	0.393548	0.397948	0.195095
TCGA-P5-A72U-01	0.669416	0.587612	0.392187	0.633547	0.283128	0.493414	0.435857	0.499656	0.180755	0.648159	0.785332	0.412103	0.285407	0.593048	0.664227	0.790374	0.96115	0.564057	0.835039	0.578681	0.873562	0.583232	0.699928	0.699832	0.772778	0.74209	0.567312	0.469673	0.736429	0.659063	0.203631	0.730136	0.569116	0.55311	0.399014	0.537848	0.674676	0.446186	0.601156	0.813293	0.814666	0	0.569897	0.80043	0.699069	0.292845	0.727738	0.212701	0.522439
TCGA-P5-A72W-01	0.415208	0.455335	0.30668	0.489404	0.215034	0.377062	0	0.441149	0.490229	0.524064	0.331873	0.10835	0.414732	0.670877	0.298144	0.31274	0.515437	0.361632	0.58552	0.207381	0.381142	0.462497	0.360271	0.326122	0.665415	0.571639	0.311461	0.427247	0.570914	0.363633	0.613918	0.586284	0.479246	0.418018	0.0979695	0.043787	0.44642	0.238681	0.6024	0.556752	0.466267	0.0987073	0.376776	0.246786	0.57161	0.0953195	0.313188	0.26311	0.317636
TCGA-P5-A72X-01	0.539652	0.526286	0.673255	0.402066	0.185767	0.756051	0.22291	0.481576	0.349165	0.590669	0.557791	0.234774	0.549311	0.569643	0.508697	0.582667	0.547932	0.376249	0.499497	0.414673	0.505229	0.474961	0.534532	0.86948	0.581635	0.467316	0.410781	0.463266	0.581656	0.4011	0.88332	0.624081	0.630136	0.410337	0.400571	0.347407	0.553674	0.343548	0.545351	0.466044	0.700047	0	0.246561	0.474182	0.446707	0.246605	0.342641	0.504893	0.296295
TCGA-P5-A72Z-01	0.0771355	0.54716	0.290631	0.100756	0.0843345	0.360123	0	0	0.0424983	0.25533	0.26365	0.184804	0.14706	0.548718	0.438259	0.256456	0.334099	0.0821643	0.161771	0.341334	0.675109	0.337038	0.462468	0.361783	0.284898	0.0139733	0.201028	0.114961	0.179133	0.191683	0.858635	0.464671	0.120831	0.228657	0.137918	0.412792	0.168267	0.274202	0.171904	0.217137	0.355831	0	0.201442	0.424818	0.0652926	0	0.0837141	0.437711	0.111003
TCGA-P5-A730-01	0.337331	0.556384	0.266137	0.214169	0.0794235	0.388078	0.203485	0.520858	0.430339	0.558715	0.403895	0.243839	0.569224	0.402786	0.3102	0.472238	0.406915	0.615377	0.273676	0.385365	0.610539	0.345512	0.377918	0.537652	0.394487	0.431057	0.30743	0.226123	0.28673	0.259636	0.528006	0.294571	0.451574	0.227777	0.340279	0.298894	0.311845	0.466862	0.366266	0.165938	0.382422	0.0936968	0.40706	0.378395	0.420224	0.090481	0.470615	0.348271	0.21389
TCGA-P5-A731-01	0.334606	0.524874	0.457603	0.473361	0.27694	0.398076	0.384153	0.429667	0.367732	0.536262	0.398679	0.418128	0.523835	0.557418	0.4662	0.471478	0.813931	0.522198	0.449616	0.368819	0.462253	0.346937	0.55352	0.591917	0.576715	0.54341	0.476226	0.471289	0.627072	0.591187	0.71654	0.560384	0.522189	0.496954	0.333039	0.448977	0.498794	0.491758	0.503613	0.4189	0.387376	0.50334	0.459001	0.415043	0.578564	0.301506	0.398902	0.32987	0.431854
TCGA-P5-A733-01	0.392073	0.489481	0.548503	0.423272	0.128508	0.680429	0.251535	0.415687	0.375497	0.493151	0.318066	0.0491611	0.574863	0.616879	0.329185	0.444316	0.620444	0.315105	0.413057	0.287998	0.333385	0.379783	0.407951	0.529906	0.5462	0.50213	0.341411	0.388737	0.390894	0.162544	0.86858	0.507914	0.672321	0.216484	0.203776	0.201985	0.400416	0.425972	0.496783	0.312588	0.641251	0.445619	0.411704	0.408615	0.420806	0.158221	0.419708	0.412525	0.320294
TCGA-P5-A735-01	0.393538	0.380548	0.328637	0.446849	0.21632	0.2961	0.0935815	0.503235	0.429951	0.346365	0.139792	0.607604	0.506689	0.752194	0.353557	0.324792	0.40972	0.254391	0.632282	0.255931	0.475684	0.466172	0.320753	0.518791	0.682965	0.503352	0.330126	0.504702	0.596862	0.429932	0.703445	0.625449	0.453799	0.394632	0.119715	0.150571	0.424144	0.131262	0.628148	0.565956	0.598337	0.241407	0.23308	0.32734	0.271298	0	0	0.487059	0.450124
TCGA-P5-A736-01	0.60763	0.582318	0.485056	0.667325	0.232849	0.713307	0.346982	0.463464	0.364207	0.570848	0.607738	0.380151	0.612179	0.687695	0.476163	0.837344	0.82745	0.417722	0.742951	0.443398	0.790526	0.622437	0.531164	0.737078	0.866265	0.762528	0.631711	0.627296	0.889385	0.646676	0.56557	0.769046	0.602013	0.515745	0.413182	0.430731	0.747276	0.470366	0.731424	0.824647	0.709846	0.106173	0.545095	0.706685	0.633123	0.227735	0.773507	0.433084	0.643023
TCGA-P5-A737-01	0.269409	0.379254	0.457947	0.34392	0.0815906	0.664436	0.0490419	0.41242	0.214493	0.477469	0.37126	0.486005	0.395202	0.711933	0.343772	0.273245	0.422259	0.156963	0.493461	0.324294	0.294258	0.465572	0.0823208	0.477167	0.625101	0.402813	0.292775	0.433417	0.50344	0.291737	0.70467	0.571879	0.490276	0.402336	0.272669	0.530067	0.430607	0.318189	0.546176	0.458815	0.410278	0.0966029	0.253479	0.366437	0.265937	0.0932873	0	0.538675	0.267776
TCGA-P5-A77W-01	0.250797	0.445969	0.16987	0.134097	0.0925248	0.288974	0.204434	0.256918	0.229017	0.38509	0.309956	0.448084	0.231278	0.665821	0.173395	0.40662	0.263024	0.372714	0.275587	0.366211	0.382231	0.240015	0.326049	0.531392	0.391323	0.341542	0.221314	0.250864	0.252986	0.108286	0.729542	0.347095	0.282268	0.227571	0.307415	0.350052	0.33007	0.370055	0.332432	0.215092	0.39869	0.0798009	0.281651	0.318006	0.385586	0.077062	0.373801	0.414556	0.244844
TCGA-P5-A77X-01	0.339037	0.371158	0.257846	0.324534	0.11502	0.0760825	0.0729693	0.364363	0.318066	0.281489	0.275992	0.308035	0.418986	0.743107	0.175034	0.291553	0.379624	0.254754	0.350372	0.231308	0.432262	0.309486	0.419632	0.523586	0.37262	0.289968	0.287016	0.28128	0.591598	0.358363	0.895376	0.488157	0.65468	0.349335	0.240817	0.379663	0.318025	0.306078	0.392229	0.152733	0.458835	0.391572	0.396046	0.423779	0.245147	0.185962	0.0967742	0.526896	0.384684
TCGA-P5-A780-01	0.483168	0.496141	0.878886	0.49248	0.364735	0.688129	0.212557	0.598966	0.33038	0.652299	0.422713	0.228373	0.418679	0.384283	0.577806	0.514431	0.51177	0.548351	0.55103	0.375946	0.744441	0.43601	0.535437	0.679089	0.582962	0.547193	0.407773	0.5499	0.561845	0.396503	0.71322	0.648197	0.505354	0.360022	0.35254	0.241201	0.528512	0.443284	0.657797	0.494252	0.59586	0	0.369874	0.538128	0.415576	0.0766749	0.219316	0.662246	0.546582
TCGA-P5-A781-01	0.336238	0.423095	0.381307	0.421988	0.159828	0.362908	0.246193	0.542973	0.61645	0.437383	0.344697	0.406817	0.596545	0.653479	0.158434	0.385753	0.417865	0.433496	0.44039	0.306279	0.494363	0.390476	0.5166	0.544289	0.534778	0.461253	0.324644	0.420427	0.519204	0.356536	0.734197	0.590335	0.60248	0.44705	0.301745	0.384427	0.388166	0.319998	0.525799	0.383322	0.506345	0.297074	0.224147	0.443081	0.376553	0.224186	0.225061	0.513233	0.341667
TCGA-QH-A65R-01	0.307096	0.437897	0.608492	0.20576	0.533141	0.456433	0.698355	0.640169	0.586734	0.545312	0.301128	0.281202	0.282946	0.687792	0.716639	0.282679	0.339912	0.545836	0.340155	0.641917	0.473118	0.449434	0.237527	0.47681	0.347723	0.219044	0.266004	0.487547	0.510521	0.411775	0.644003	0.263064	0.334081	0.166215	0.238041	0.194345	0.321446	0.422412	0.344102	0.294517	0.310028	0.462037	0.316756	0.142862	0.283612	0.340295	0.0981273	0.445265	0.167722
TCGA-QH-A65S-01	0.44359	0.357768	0.248832	0.690041	0.183253	0.34604	0.240114	0.519465	0.324357	0.381598	0.420941	0.633014	0.468297	0.601728	0.349062	0.482071	0.664177	0.479309	0.612652	0.313495	0.604027	0.395801	0.387957	0.573987	0.65906	0.587788	0.469101	0.560106	0.665637	0.491826	0.577704	0.644281	0.560069	0.254946	0.215504	0.208213	0.548708	0.266324	0.668303	0.577151	0.694707	0	0.242514	0.602268	0.458581	0.111109	0.22614	0.435297	0.488573
TCGA-QH-A65V-01	0.353793	0.424483	0.423975	0.476733	0.144691	0.527088	0.39264	0.647375	0.50766	0.476329	0.241211	0.27162	0.396612	0.665956	0.44178	0.284678	0.61267	0.37064	0.50125	0.273351	0.586923	0.524634	0.398079	0.268866	0.654274	0.473081	0.396659	0.448908	0.545466	0.419622	0.691901	0.507484	0.550474	0.273131	0.171638	0.284937	0.460594	0.346043	0.533568	0.512518	0.251507	0.353058	0.155484	0.411768	0.340584	0	0.250789	0.377298	0.492345
TCGA-QH-A65X-01	0.399878	0.405634	0.359436	0.379166	0.218314	0.360017	0.356283	0.546432	0.363929	0.400108	0.62437	0.375089	0.0452612	0.867456	0.35883	0.465582	0.387752	0.427615	0.528224	0.371414	0.661367	0.736003	0.435888	0.561149	0.593393	0.353757	0.359607	0.264267	0.500722	0.570934	0.502808	0.32314	0.300023	0.230772	0.355329	0.249021	0.399423	0.291682	0.341117	0.58683	0.157202	0.102064	0.446019	0.362985	0.578493	0.263991	0.268399	0.237302	0.244398
TCGA-QH-A65Z-01	0.353311	0.374265	0.708302	0.314502	0.148218	0.352556	0.278506	0.490912	0.431962	0.491085	0.320398	0.301745	0.388257	0.747118	0.208525	0.190198	0.381652	0.421156	0.379473	0.375921	0.393329	0.376648	0.325043	0.36105	0.483335	0.340707	0.259135	0.370675	0.462287	0.272657	0.739798	0.48656	0.523657	0.335482	0.175336	0.309167	0.318135	0.312498	0.383793	0.302151	0.339095	0.0874169	0.146179	0.347328	0.263619	0.269653	0.327856	0.557972	0.196289
TCGA-QH-A6CS-01	0.523951	0.403822	0.373842	0.696532	0.233327	0.530898	0.240097	0.28913	0.15968	0.450212	0.352334	0.264271	0.318058	0.526243	0.5092	0.322254	0.894875	0.41949	0.667907	0.399861	0.826874	0.262227	0.672795	0.677821	0.715919	0.547342	0.621536	0.549157	0.565035	0.425642	0.719612	0.692754	0.469135	0.437666	0.345404	0.32613	0.540258	0.390731	0.596553	0.631224	0.56971	0.0992918	0.42067	0.789194	0.444769	0.095884	0.262575	0.427487	0.37948
TCGA-QH-A6CU-01	0.476995	0.466866	0.533805	0.596044	0.23336	0.482213	0.358928	0.568147	0.477088	0.520285	0.459226	0.372132	0.425957	0.605235	0.460489	0.461645	0.785322	0.569303	0.555715	0.372629	0.611724	0.56339	0.449362	0.470471	0.726779	0.478399	0.502912	0.496006	0.643651	0.395042	0.615206	0.591448	0.498323	0.386197	0.205553	0.264404	0.461997	0.350907	0.593229	0.63348	0.288117	0	0.272475	0.464108	0.435807	0	0.125169	0.492108	0.271851
TCGA-QH-A6CV-01	0.524933	0.46223	0.392806	0.824604	0.258203	0.338579	0.241835	0.344089	0.134732	0.329273	0.530775	0.214036	0.201522	0.654467	0.497469	0.536577	0.899725	0.438844	0.767252	0.350677	0.610928	0.622407	0.224187	0.600773	0.779562	0.671791	0.465667	0.606402	0.78811	0.687163	0.614321	0.727493	0.41621	0.579787	0.438858	0.580441	0.673619	0.476086	0.730248	0.733692	0.735446	0	0.386967	0.74233	0.761699	0.34994	0.0929111	0.600333	0.620345
TCGA-QH-A6CW-01	0.43877	0.53584	0.809901	0.570251	0.442791	0.918746	0.519332	0.680948	0.610785	0.690942	0.392105	0.493257	0.532985	0.588708	0.824252	0.478874	0.624956	0.380295	0.589443	0.528396	0.477706	0.526494	0.35474	0.661139	0.681142	0.506719	0.434715	0.731627	0.74524	0.555701	0.725679	0.616718	0.571696	0.273726	0.235005	0.19622	0.646629	0.294275	0.648491	0.611019	0.593025	0	0.51357	0.462523	0.384445	0.162624	0.197725	0.437254	0.428926
TCGA-QH-A6CX-01	0.457549	0.529722	0.384963	0.621624	0.273133	0.527494	0.266474	0.435857	0.293407	0.656054	0.505964	0.202906	0.204342	0.675837	0.533264	0.429765	0.988492	0.464997	0.683428	0.350424	0.916304	0.495553	0.750272	0.53898	0.7452	0.73768	0.583822	0.464635	0.687651	0.501731	0.375811	0.707508	0.522222	0.609254	0.493675	0.489798	0.623879	0.68802	0.629776	0.642648	0.513804	0.107058	0.418203	0.739143	0.860797	0	0.212433	0.569532	0.496324
TCGA-QH-A6CY-01	0.270132	0.431849	0.609507	0.378235	0.169732	0.420302	0.229201	0.553318	0.435108	0.355276	0.360749	0.335272	0.371828	0.771395	0.382959	0.272646	0.409483	0.504861	0.367833	0.311432	0.414652	0.293678	0.239035	0.371154	0.466442	0.340648	0.295335	0.353119	0.702914	0.542141	0.833375	0.505566	0.535977	0.540651	0.24855	0.420907	0.182661	0.335922	0.423982	0.2875	0.360593	0.420433	0.352168	0.284615	0.348239	0	0.220629	0.342253	0.299685
TCGA-QH-A6CZ-01	0.135455	0.367817	0.696089	0.301408	0.0934971	0.290689	0.257004	0.230839	0.0481827	0.357251	0.211657	0.312693	0.294633	0.825625	0.298614	0.21874	0.215776	0.396703	0.230046	0.25488	0.342948	0.347657	0.313764	0.361981	0.336247	0.329296	0.317136	0.477719	0.665365	0.382405	0.938883	0.414387	0.561343	0.469865	0.252922	0.511255	0.239433	0.343393	0.430575	0.139316	0.393873	0.345125	0.423766	0.342168	0.224905	0	0.0949113	0.485285	0.271325
TCGA-QH-A6X3-01	0.263032	0.48821	0.741672	0.476804	0.0858259	0.705439	0.465542	0.557538	0.504067	0.430251	0.357698	0.365828	0.49572	0.53876	0.636821	0.331588	0.338037	0.545122	0.420199	0.469629	0.426703	0.129674	0.539275	0.58633	0.413136	0.518785	0.287506	0.563999	0.509949	0.245211	0.820062	0.487513	0.652164	0.176925	0.167343	0.109789	0.388844	0.497911	0.524148	0.37329	0.599686	0.0856465	0.743909	0.391427	0.373534	0.231734	0.174586	0.599437	0.380435
TCGA-QH-A6X4-01	0.286538	0.26279	0.167497	0.443816	0.166823	0.152333	0.202128	0.244291	0.153796	0.0635805	0.182003	0.365912	0.26193	0.779494	0.215389	0.166533	0.449702	0.283841	0.46883	0.341828	0.524724	0.304252	0.157904	0.578465	0.511972	0.282877	0.332644	0.345426	0.430817	0.223342	0.736137	0.567158	0.332678	0.381591	0.0839442	0.33454	0.386385	0.222897	0.414981	0.391361	0.335765	0.137205	0.303436	0.349283	0.335378	0	0	0.684872	0.431393
TCGA-QH-A6X5-01	0.310062	0.454464	0.320286	0.461481	0.145276	0.306478	0.257131	0.548554	0.3968	0.259446	0.324423	0.308439	0.331872	0.672117	0.428912	0.474356	0.607381	0.541371	0.437617	0.317255	0.411056	0.386412	0.371734	0.549084	0.528088	0.361563	0.312464	0.461721	0.447339	0.261675	0.697099	0.557031	0.521302	0.301375	0.320558	0.388035	0.40256	0.276683	0.453439	0.405748	0.379256	0	0.284311	0.375119	0.346967	0.156318	0	0.445339	0.31665
TCGA-QH-A6X8-01	0.243938	0.441051	0.361724	0.395956	0.243412	0.467634	0.320214	0.288161	0	0.249404	0.299602	0.224816	0.343995	0.845	0.377718	0.351935	0.44061	0.327921	0.409407	0.348069	0.550847	0.572493	0.380868	0.385537	0.605406	0.303078	0.41989	0.402777	0.53192	0.388117	0.762948	0.586566	0.350384	0.353164	0.144898	0.424413	0.54267	0.287238	0.514548	0.469852	0.3416	0.344423	0.254431	0.307104	0.270287	0.0777878	0.269026	0.438644	0.464177
TCGA-QH-A6X9-01	0.354794	0.490563	0.526993	0.469495	0.0933159	0.334008	0.313032	0.429379	0.301391	0.417995	0.267568	0.599152	0.438311	0.732432	0.303271	0.461844	0.373084	0.419819	0.471877	0.234536	0.362308	0.229336	0.408135	0.618445	0.474326	0.368028	0.241857	0.489081	0.569526	0.3223	0.762452	0.565146	0.558231	0.312176	0.156795	0.257265	0.475366	0.296308	0.628046	0.346615	0.635553	0.64457	0.353861	0.448135	0.361992	0.0778685	0	0.593767	0.364711
TCGA-QH-A6XA-01	0.345506	0.470396	0.781992	0.460973	0.13931	0.488339	0.197134	0.577651	0.490448	0.537697	0.297231	0.619751	0.506612	0.623157	0.449211	0.45247	0.549893	0.433462	0.584758	0.321952	0.575358	0.295283	0.254822	0.617692	0.596879	0.572056	0.401907	0.68224	0.603799	0.410255	0.760776	0.655936	0.617348	0.300964	0.211482	0.260732	0.532438	0.286131	0.680662	0.471668	0.629662	0.153556	0.302727	0.444049	0.49285	0.19751	0	0.647705	0.374737
TCGA-QH-A6XC-01	0.465353	0.4202	0.482227	0.558936	0.277954	0.230776	0.331618	0.551949	0.323511	0.391493	0.37128	0.223422	0.260726	0.937206	0.580629	0.332767	0.883519	0.532159	0.653982	0.410166	0.402154	0.624327	0.564263	0.464349	0.615166	0.736906	0.450607	0.549924	0.820967	0.538083	0.632599	0.583897	0.494469	0.608385	0.44977	0.497682	0.54494	0.469567	0.567718	0.547585	0.548708	0.198233	0.29497	0.5202	0.798916	0.404213	0.100324	0.414903	0.356563
TCGA-QH-A86X-01	0.317292	0.437944	0.498155	0.37585	0.201167	0.564422	0.283373	0.596027	0.446068	0.378876	0.485011	0.230897	0.348685	0.593358	0.462403	0.241286	0.424168	0.332329	0.406806	0.359818	0.657304	0.23766	0.402001	0.479544	0.431571	0.331575	0.332644	0.351184	0.495387	0.286986	0.797223	0.455953	0.592014	0.266639	0.131301	0.376632	0.352504	0.279767	0.417503	0.32939	0.314542	0.281458	0.574234	0.448787	0.296461	0.250847	0.124718	0.498582	0.303154
TCGA-QH-A870-01	0.473862	0.508825	0.436609	0.347814	0.120779	0.25881	0.248219	0.372882	0.264029	0.347865	0.258375	0.275763	0.447511	0.531727	0.428133	0.342561	0.561789	0.387796	0.511813	0.371022	0.519048	0.356175	0.425548	0.612719	0.508433	0.368833	0.33563	0.413537	0.469653	0.200954	0.934135	0.557742	0.655873	0.287773	0.133909	0.264109	0.3412	0.384676	0.5999	0.408251	0.514658	0.0879514	0.372777	0.401465	0.239953	0.147028	0.52009	0.451539	0.269591
TCGA-R8-A6MK-01	0.435248	0.498753	0.250931	0.492169	0.0935713	0.155869	0.297422	0.455714	0.338762	0.553329	0.17723	0.420066	0.574299	0.560866	0.404508	0.576931	0.540717	0.450436	0.406576	0.387783	0.457413	0.314271	0.598669	0.464725	0.51633	0.341974	0.412359	0.403639	0.50756	0.245538	0.801769	0.519556	0.63191	0.299546	0.294752	0.387534	0.374419	0.324525	0.503138	0.371844	0.50406	0	0.183123	0.399405	0.185727	0	0.222688	0.439961	0.393246
TCGA-R8-A6ML-01	0.295362	0.515485	0.218275	0.187304	0.152362	0.133989	0.444353	0.473897	0.538999	0.287686	0.407291	0.198736	0.329591	0.627148	0.33316	0.284418	0.424827	0.551909	0.0802748	0.355805	0.658199	0.369224	0.509913	0.274373	0.230654	0.1821	0.322575	0	0.100059	0.254058	0.712056	0.127555	0.566229	0.236738	0.222472	0.416875	0.183307	0.303092	0.242624	0.152451	0.118776	0	0.27283	0.354972	0.311688	0.174333	0.15729	0.407788	0.220702
TCGA-R8-A6MO-01	0.298587	0.435214	0.248523	0.640799	0.094832	0.232456	0.263626	0.494675	0.298992	0.31814	0.505344	0.331534	0.281921	0.631004	0.314938	0.339183	0.437197	0.560363	0.4566	0.417572	0.558875	0.51874	0.319798	0.590807	0.595377	0.408771	0.357495	0.402518	0.474503	0.327839	0.605275	0.514325	0.321631	0.380836	0.350464	0.481541	0.4946	0.347599	0.445309	0.504654	0.435272	0	0.532163	0.41529	0.417359	0.552934	0	0.544345	0.46728
TCGA-R8-A73M-01	0.180391	0.285099	0.519648	0.216892	0.199478	0.619764	0.118433	0.481656	0.225603	0.363686	0.279397	0.537481	0.140089	0.79695	0.0990459	0	0.414502	0.0549008	0.389317	0.318939	0.553588	0.44207	0.275822	0.192095	0.479112	0.2674	0.30679	0.355125	0.455778	0.214091	0.671715	0.426927	0.322357	0.383122	0.120247	0.268783	0.154283	0.167456	0.36587	0.291714	0.133998	0.316665	0.225243	0.325015	0.242604	0	0.208373	0.0547437	0.295993
TCGA-RY-A83X-01	0.31529	0.518403	0.239234	0.433798	0.100641	0.253983	0.119883	0.347829	0.45015	0.214802	0.216971	0.47157	0.310498	0.673493	0.274015	0.496642	0.393599	0.419898	0.37759	0.297544	0.587622	0.335763	0.373125	0.524735	0.46486	0.331918	0.336974	0.319518	0.411692	0.239787	0.761598	0.524492	0.550619	0.187292	0.172157	0.243088	0.433303	0.291556	0.462158	0.345645	0.434254	0	0.49301	0.462523	0.124476	0.42926	0.144367	0.179302	0.377777
TCGA-RY-A83Y-01	0.347842	0.412388	0.266593	0.538829	0.152362	0.252604	0.422842	0.5507	0.461986	0.506251	0.477138	0.253169	0.193577	0.668281	0.396508	0.335405	0.440374	0.401688	0.468241	0.422104	0.657732	0.451474	0.239873	0.401922	0.590873	0.345251	0.4428	0.220319	0.503884	0.512656	0.638448	0.465422	0.383829	0.41076	0.274966	0.366501	0.520456	0.301382	0.44999	0.581453	0.290732	0.308832	0.357232	0.271125	0.365558	0	0.118561	0.347539	0.409144
TCGA-RY-A83Z-01	0.527288	0.439262	0.393469	0.672517	0.231687	0.357984	0.304375	0.461198	0.279918	0.418512	0.416001	0.527244	0.430032	0.884564	0.38932	0.181664	0.645251	0.291932	0.635099	0.148829	0.51728	0.487094	0.507852	0.458286	0.720759	0.484552	0.378954	0.473802	0.656325	0.40739	0.56422	0.647701	0.331436	0.248306	0.0754071	0	0.549528	0.162088	0.566101	0.631717	0.366952	0.0979891	0.578879	0.384171	0.532206	0.292103	0.39296	0.477951	0.556162
TCGA-RY-A840-01	0.122887	0.383889	0.135812	0.244561	0.041471	0.219566	0.249381	0.268112	0.497297	0.374737	0.302053	0.595777	0.352248	0.75882	0.408321	0.366246	0.112409	0.147331	0.311658	0.21347	0.605135	0.39913	0.42	0.316038	0.373532	0.300694	0.460035	0.204875	0.341129	0.0730497	0.699022	0.26077	0.4831	0.256489	0.165916	0.319221	0.284807	0.302041	0.402101	0.276375	0.227862	0	0.400497	0.217093	0.264023	0	0.171762	0.318969	0.312448
TCGA-RY-A843-01	0.409165	0.431967	0.391319	0.633109	0.0677395	0.314276	0.336001	0.397928	0.289922	0.382918	0.277783	0.225374	0.447255	0.623738	0.649591	0.337244	0.331007	0.487399	0.471819	0.333561	0.45026	0.475066	0.525566	0.68208	0.508996	0.455041	0.399049	0.503392	0.690054	0.539044	0.784313	0.577351	0.587241	0.418533	0.384807	0.412753	0.519557	0.311643	0.581073	0.479831	0.581134	0.338344	0.43099	0.419429	0.335568	0.384697	0.216825	0.494046	0.518827
TCGA-RY-A845-01	0.479646	0.513978	0.440617	0.546985	0.105964	0.492114	0.290046	0.589301	0.525281	0.356768	0.244105	0.293196	0.461812	0.702226	0.42346	0.383055	0.630583	0.502754	0.51542	0.359083	0.327535	0.343982	0.492215	0.609529	0.545356	0.59689	0.317904	0.581826	0.667511	0.309817	0.791311	0.560854	0.621557	0.315274	0.234862	0.38982	0.499598	0.306344	0.613696	0.44836	0.651876	0.247921	0.499282	0.323941	0.387417	0.207413	0.20704	0.469848	0.468919
TCGA-RY-A847-01	0.299088	0.415988	0.707674	0.560135	0.190801	0.414873	0.439384	0.597292	0.530816	0.435079	0.362796	0.380165	0.481137	0.703524	0.454907	0.502378	0.44693	0.421054	0.651122	0.367528	0.573414	0.490319	0.343646	0.698821	0.667547	0.574246	0.42439	0.545795	0.73939	0.583494	0.834585	0.670382	0.558537	0.57741	0.455569	0.543498	0.528008	0.340338	0.677813	0.576481	0.256599	0.166349	0.348927	0.454334	0.372654	0.586529	0.454084	0.546522	0.554109
TCGA-S9-A6TS-01	0.380413	0.335906	0.335638	0.600248	0.209992	0.33049	0.308606	0.494003	0.376821	0.339061	0.386367	0.503633	0.516121	0.600546	0.354157	0.514271	0.385944	0.355309	0.646926	0.395544	0.696004	0.455688	0.385259	0.661793	0.682308	0.574917	0.419442	0.505126	0.747629	0.630924	0.786299	0.690971	0.453783	0.273223	0.264768	0.18013	0.552776	0.311685	0.661857	0.608092	0.623414	0.363881	0.57854	0.511588	0.488999	0.327538	0.453535	0.47025	0.597412
TCGA-S9-A6TU-01	0.491157	0.536429	0.798703	0.660468	0.233895	0.796984	0.255969	0.441077	0.449015	0.489913	0.388503	0.31696	0.53178	0.559723	0.644188	0.505996	0.463406	0.638436	0.677291	0.417952	0.63915	0.444154	0.381002	0.840575	0.700984	0.638988	0.463704	0.719263	0.766525	0.558259	0.700124	0.812691	0.470619	0.467156	0.307726	0.194692	0.629933	0.301452	0.684925	0.665797	0.623331	0	0.386371	0.482177	0.546554	0.44205	0.380822	0.618569	0.645394
TCGA-S9-A6TV-01	0.723899	0.812162	0.653396	0.703615	0.604852	0.460412	0.357148	0.666184	0.601915	0.69755	0.496368	0.773678	0.577323	0.280336	0.806468	0.579289	0.72099	0.263773	0.766462	0.609052	0.822539	0.734368	0.603127	0.499475	0.721819	0.890433	0.600546	0.52936	0.754395	0.625577	0.670349	0.824843	0.639118	0.58221	0.559053	0.584832	0.708903	0.833118	0.750139	0.75774	0.509923	0	0.6473	0.618189	0.826671	0.407229	0.22161	0.73711	0.712553
TCGA-S9-A6TW-01	0.441439	0.356427	0.303205	0.42275	0.107703	0.451323	0.539919	0.459901	0.214094	0.510759	0.536621	0.373917	0.271157	0.803189	0.45687	0.559222	0.331159	0.54928	0.368695	0.415242	0.63157	0.378268	0.448876	0.735572	0.478643	0.475167	0.316261	0.275617	0.427971	0.486556	0.708192	0.419068	0.424063	0.198242	0.327149	0.240751	0.504091	0.454092	0.39388	0.39591	0.417408	0.164946	0.319514	0.499683	0.444793	0.0930293	0.673968	0.311031	0.280508
TCGA-S9-A6TX-01	0.352217	0.457947	0.133997	0.402249	0.0711425	0.226727	0.233322	0.54592	0.362416	0.385246	0.336696	0.100735	0.294761	0.689458	0.381969	0.360849	0.463018	0.515048	0.421421	0.38472	0.7065	0.340577	0.450368	0.640198	0.495468	0.370397	0.349026	0.387947	0.459211	0.30572	0.720497	0.542894	0.400906	0.359714	0.216581	0.393056	0.385344	0.288276	0.419775	0.400176	0.422555	0.298944	0.443746	0.333803	0.374603	0.396939	0.226767	0.335687	0.408635
TCGA-S9-A6TY-01	0.101142	0.36551	0.144516	0.268575	0	0.075835	0.0974733	0.29431	0.138595	0.199513	0.213989	0.659624	0.381183	0.709937	0.167716	0.185741	0.296044	0.449564	0.359699	0.249158	0.701913	0.244019	0.242588	0.395305	0.243658	0.188223	0.310182	0.309159	0.534881	0.238883	0.707246	0.353063	0.437947	0.275303	0.178294	0.376029	0.261883	0.372817	0.347868	0.101728	0.424179	0.49818	0.492639	0.18844	0.176812	0	0	0.466263	0.196973
TCGA-S9-A6TZ-01	0.419379	0.514402	0.543609	0.514871	0.245728	0.667265	0.432347	0.465426	0.391743	0.457122	0.430783	0.341827	0.446819	0.556042	0.395745	0.523965	0.490038	0.505598	0.480298	0.51523	0.621288	0.509231	0.434832	0.760555	0.568604	0.534486	0.39523	0.516299	0.613254	0.440741	0.716633	0.61264	0.632249	0.653008	0.562141	0.641435	0.556244	0.386386	0.723135	0.45677	0.668584	0.0530948	0.432683	0.571079	0.366556	0.233299	0.503579	0.572824	0.499172
TCGA-S9-A6U0-01	0.712721	0.675295	0.412218	0.770212	0.201018	0.432785	0.466322	0.459813	0.167614	0.554133	0.801531	0.449744	0.48493	0.824579	0.565652	0.838823	0.813019	0.679275	0.614822	0.576098	0.700027	0.556535	0.794282	0.927984	0.708559	0.783131	0.557926	0.512123	0.741836	0.901889	0.512537	0.664091	0.516835	0.540216	0.623328	0.503294	0.741191	0.654742	0.669976	0.813699	0.689862	0	0.644059	0.838364	0.796408	0.102448	0.647142	0.482633	0.765883
TCGA-S9-A6U1-01	0.366602	0.403586	0.548288	0.516621	0.20012	0.610791	0.175208	0.495204	0.498153	0.425037	0.322878	0.485656	0.528115	0.43644	0.581164	0.469659	0.199875	0.53302	0.542595	0.424687	0.534034	0.392396	0.542426	0.588509	0.649971	0.570671	0.371766	0.554454	0.671773	0.51154	0.731497	0.5979	0.546475	0.316828	0.307103	0.314021	0.553469	0.263955	0.712811	0.502504	0.691404	0	0.520536	0.486263	0.327604	0.221815	0.345504	0.843104	0.581848
TCGA-S9-A6U2-01	0.350271	0.481009	0.629727	0.488684	0.241501	0.613372	0.26282	0.542821	0.429752	0.398526	0.352777	0.202028	0.487237	0.621471	0.356883	0.383994	0.533738	0.399048	0.519889	0.402735	0.608148	0.409599	0.541152	0.565706	0.549016	0.383998	0.332772	0.68847	0.561487	0.323877	0.819364	0.584138	0.694769	0.312234	0.301888	0.473169	0.369752	0.335908	0.571574	0.400864	0.445402	0.160487	0.406237	0.559579	0.350188	0.205622	0.380626	0.486346	0.349386
TCGA-S9-A6U5-01	0.418082	0.447899	0.379587	0.580269	0.255723	0.423086	0.307902	0.657464	0.514758	0.53636	0.685025	0.443538	0.467015	0.633406	0.413335	0.432763	0.643341	0.601575	0.609749	0.508925	0.722691	0.582797	0.488763	0.55578	0.656017	0.58022	0.455342	0.314032	0.607876	0.577493	0.740838	0.548796	0.641811	0.505366	0.429711	0.510587	0.531996	0.30427	0.569742	0.567102	0.406755	0.197081	0.434941	0.58906	0.49373	0.142383	0.489479	0.471915	0.441769
TCGA-S9-A6U6-01	0.272486	0.540617	0.753068	0.4119	0.37286	0.482434	0.520392	0.577435	0.364277	0.693508	0.320191	0.497859	0.208852	0.749036	0.595427	0.280181	0.356642	0.466946	0.446584	0.410811	0.385904	0.297683	0.316747	0.504626	0.528342	0.30345	0.358967	0.578983	0.661474	0.524292	0.822731	0.507203	0.579549	0.220725	0.160247	0.236874	0.405603	0.320096	0.575588	0.461477	0.537972	0.653172	0.478464	0.384523	0.242616	0.334441	0.166644	0.535566	0.194347
TCGA-S9-A6U8-01	0.438603	0.519462	0.504244	0.632785	0.160437	0.235859	0.28924	0.463464	0.413356	0.415471	0.32154	0.448531	0.618227	0.405014	0.569725	0.564339	0.525627	0.391592	0.678455	0.427776	0.506162	0.472411	0.459971	0.724339	0.748002	0.613634	0.458948	0.680612	0.765896	0.571434	0.774523	0.727909	0.621347	0.471179	0.331651	0.314188	0.62153	0.236368	0.75819	0.638681	0.616009	0.366152	0.291391	0.590257	0.352376	0.266395	0.205961	0.745048	0.642928
TCGA-S9-A6U9-01	0.543823	0.589236	0.742326	0.73855	0.383102	0.461048	0.610471	0.522443	0.421609	0.624599	0.522921	0.230981	0.479266	0.399841	0.798403	0.651803	0.540632	0.644612	0.699394	0.611812	0.438637	0.56048	0.340813	0.943616	0.748338	0.631599	0.51042	0.707465	0.855312	0.790949	0.829449	0.661932	0.575356	0.474448	0.352034	0.281264	0.721768	0.374008	0.762555	0.729408	0.682402	0.162625	0.527986	0.572664	0.4587	0.688929	0.111266	0.692371	0.50522
TCGA-S9-A6UA-01	0.579212	0.565845	0.566883	0.863363	0.541504	0.554317	0.301696	0.401283	0.258066	0.727455	0.788786	0.600268	0.48962	0.435375	0.775005	0.637772	0.698126	0.591649	0.794916	0.585504	0.850548	0.549786	0.644388	0.848658	0.796428	0.843687	0.737068	0.672778	0.848217	0.625173	0.5645	0.789568	0.618235	0.611951	0.580396	0.625717	0.714768	0.705052	0.85251	0.830272	0.626111	0	0.559141	0.813797	0.783357	0.77791	0.54019	0.746731	0.726829
TCGA-S9-A6UB-01	0.280198	0.401727	0.151594	0.282896	0.0430695	0.290203	0.12358	0.381546	0.30603	0.140351	0.214924	0.279849	0.321954	0.711177	0.285309	0.227315	0.396624	0.342561	0.34198	0.282821	0.310061	0.305467	0.202802	0.387618	0.43027	0.200021	0.25233	0.348199	0.267834	0.0524311	0.633049	0.465046	0.360882	0.381019	0.160584	0.430358	0.258037	0.272632	0.406183	0.194764	0.332599	0	0.3711	0.28104	0.238586	0	0	0.52011	0.296518
TCGA-S9-A6WD-01	0.304594	0.393373	0.234624	0.386686	0.141033	0.317865	0.363236	0.445745	0.417089	0.292523	0.333724	0.391783	0.379081	0.627652	0.435305	0.275364	0.426111	0.579422	0.383152	0.346335	0.507211	0.356055	0.342808	0.396751	0.506717	0.374955	0.318671	0.417301	0.491582	0.277023	0.729434	0.401846	0.497758	0.362903	0.192644	0.380356	0.358054	0.32981	0.522475	0.323061	0.299403	0.299379	0.338542	0.339579	0.294643	0.139512	0.0973429	0.56002	0.288624
TCGA-S9-A6WE-01	0.135047	0.447451	0.254973	0.403632	0.163272	0	0.36572	0.501738	0.348757	0.267742	0.373288	0.37216	0.338075	0.479433	0.447248	0.211065	0.435794	0.43932	0.271261	0.454969	0.521575	0.295253	0.576665	0.408479	0.507615	0.329252	0.314448	0.341474	0.49101	0.44653	0.750178	0.333266	0.519641	0.211318	0.156367	0.295376	0.425468	0.316017	0.526715	0.302433	0.35217	0.247937	0.30421	0.291659	0.267886	0.545805	0.10503	0.391985	0.308263
TCGA-S9-A6WG-01	0.643408	0.711842	0.793766	0.606231	1	0.494147	1	1	1	0.8435	0.70149	0.496423	0.47432	0.840602	0.72102	0.634034	0.618855	1	0.741399	1	0.676916	0.638275	0.561112	0.964577	0.728589	0.742671	0.415837	0.626942	0.672131	0.788102	0.681815	0.722061	0.581871	0.369486	0.46338	0.435392	0.720349	0.56151	0.733844	0.696597	0.645545	0.0962855	0.709803	0.656159	0.761141	0.532047	0.779665	0.748743	0.53245
TCGA-S9-A6WH-01	0.326153	0.46656	0.341108	0.381325	0.0843674	0.403929	0.322104	0.285607	0.0598202	0.274136	0.160184	0.366805	0.270849	0.721543	0.120708	0.347378	0.35556	0.334142	0.366942	0.330181	0.303083	0.372073	0.192227	0.45474	0.459591	0.337802	0.293372	0.300357	0.408145	0.199973	0.697642	0.436209	0.399697	0.230063	0.235264	0.392491	0.360923	0.309919	0.466059	0.32567	0.282171	0.270034	0.575202	0.256261	0.28152	0.260766	0.514678	0.558393	0.322077
TCGA-S9-A6WI-01	0.170881	0.242058	0.728385	0.185442	0.372283	0.328836	0.507309	0.560756	0.331326	0.584554	0.318075	0.0856868	0.194167	0.909035	0.480285	0.277602	0.360867	0.538402	0.400871	0.418154	0.344503	0.247829	0.157066	0.418148	0.440728	0.306906	0.423196	0.554808	0.919095	0.709725	0.903165	0.471873	0.266674	0.330087	0.256646	0.225843	0.211985	0.277075	0.390669	0.275441	0.108701	0.86201	0.628659	0.184918	0.362515	0.0694494	0.0844397	0.30077	0.21903
TCGA-S9-A6WL-01	0.323354	0.331576	0.116177	0.334636	0.0442395	0.10912	0.198279	0.395766	0.188102	0.379672	0.298766	0.336206	0.362422	0.75636	0.347975	0.435941	0.418456	0.423581	0.425387	0.394974	0.607604	0.268511	0.334629	0.625993	0.445822	0.342123	0.361334	0.343291	0.693859	0.543776	0.776012	0.463061	0.61601	0.287602	0.368252	0.31944	0.371975	0.417407	0.528468	0.329496	0.30488	0.464041	0.565543	0.431809	0.458177	0.086594	0.43216	0.46694	0.406869
TCGA-S9-A6WM-01	0.439215	0.57474	0.43642	0.510596	0.209942	0.384559	0.117636	0.354242	0.104996	0.464738	0.504685	0.185055	0.471295	0.451766	0.714935	0.76541	0.958312	0.29004	0.668324	0.426763	0.285687	0.404964	0.720491	0.484854	0.610608	0.592614	0.390025	0.460647	0.51906	0.405524	0	0.500818	0.447494	0.419824	0.427116	0.551113	0.280723	0.473899	0.597379	0.51592	0.696826	0	0.223727	0.86973	0.738723	0.100271	0.442043	0.515355	0.240515
TCGA-S9-A6WN-01	0.602273	0.580694	0.444014	0.704433	0.208335	0.113284	0.224097	0.202447	0.273676	0.800233	0.524535	0.69244	0.745271	0.734272	0.630022	0.981692	0.623266	0.48247	0.656224	0.615255	0.990398	0.504027	0.633176	0.700723	0.60141	0.708453	0.725037	0.649394	0.771174	0.605478	0.762188	0.73762	0.881733	0.566688	0.53566	0.523544	0.676299	0.919019	0.616976	0.655642	0.482177	0	0.760437	0.814941	0.661615	0.992226	0.934837	0.597498	0.595089
TCGA-S9-A6WO-01	0.43421	0.528451	0.637648	0.634549	0.232396	0.7521	0.177421	0.460158	0.530448	0.438104	0.325024	0.458182	0.562945	0.56323	0.385117	0.482791	0.416006	0.426493	0.66384	0.375478	0.584163	0.44381	0.362701	0.779257	0.737263	0.664641	0.42678	0.630812	0.675707	0.484651	0.807386	0.720183	0.58171	0.416327	0.254544	0.212104	0.595548	0.30312	0.776565	0.596932	0.682347	0	0.572751	0.550914	0.444924	0.38352	0.588156	0.764619	0.604144
TCGA-S9-A6WP-01	0.319646	0.331106	0.2561	0.638217	0.103698	0.451315	0.349135	0.526022	0.245493	0.339216	0.500335	0.40605	0.349967	0.744793	0.413919	0.467821	0.513713	0.454006	0.551706	0.38077	0.74584	0.435801	0.244365	0.672055	0.684172	0.57085	0.413618	0.383133	0.60553	0.516445	0.561334	0.619588	0.420048	0.399616	0.359105	0.362276	0.588453	0.289047	0.602671	0.581276	0.424262	0.24291	0.411881	0.544574	0.528082	0.202977	0.483577	0.480731	0.592924
TCGA-S9-A6WQ-01	0.476031	0.478162	0.346002	0.703474	0.149355	0.253231	0.227921	0.567723	0.406188	0.470173	0.388926	0.592946	0.423241	0.598686	0.456692	0.425008	0.688139	0.516034	0.729773	0.374161	0.731088	0.464567	0.238935	0.782467	0.794096	0.654541	0.406728	0.578098	0.722353	0.488421	0.61232	0.783009	0.529172	0.423905	0.284801	0.225471	0.585363	0.264249	0.750048	0.693653	0.590905	0.0842937	0.575928	0.609753	0.609017	0.318554	0.355447	0.699102	0.6742
TCGA-S9-A7IQ-01	0.170065	0.256554	0.472259	0.231481	0.0617244	0.237672	0.256605	0.387247	0.223602	0.240927	0.126988	0.143076	0.232662	0.926821	0.388103	0.292293	0.391588	0.476329	0.437487	0.188163	0.360325	0.146547	0.267191	0.36949	0.364295	0.178093	0.374325	0.42215	0.935573	0.459378	0.930753	0.438892	0.403067	0.211261	0.131586	0.276385	0.0676977	0.243391	0.360476	0.152874	0.0983512	0.68741	0.515489	0.293139	0.307302	0	0.146897	0.226968	0.341349
TCGA-S9-A7IS-01	0.289152	0.438344	0.511159	0.42426	0.275786	0.232694	0.609335	0.368278	0.114752	0.264192	0.461627	0.294827	0.241401	0.664154	0.742714	0.274524	0.325633	0.276374	0.446254	0.497417	0.49067	0.542737	0.292665	0.413016	0.486097	0.405837	0.261119	0.379818	0.449627	0.461763	0.548642	0.503943	0.179675	0.461418	0.384755	0.524763	0.428258	0.273627	0.519274	0.434027	0.443833	0	0.307661	0.261685	0.341797	0.185913	0.226042	0.532987	0.415303
TCGA-S9-A7IX-01	0.573465	0.591754	0.736013	0.719234	0.301758	0.446205	0.385382	0.502915	0.336234	0.600933	0.483112	0.339818	0.432672	0.643036	0.562618	0.725696	0.740406	0.577632	0.705961	0.573174	0.685041	0.530664	0.590256	0.731491	0.741688	0.796612	0.48446	0.667233	0.749632	0.648484	0.700884	0.749665	0.633023	0.557727	0.488667	0.488052	0.63966	0.51392	0.758054	0.627415	0.594126	0.484785	0.732943	0.769258	0.749005	0.353198	0.272419	0.590639	0.544799
TCGA-S9-A7IY-01	0.452469	0.469643	0.439353	0.588904	0.266846	0.569001	0.358708	0.501433	0.479229	0.55342	0.48631	0.394154	0.503819	0.668533	0.360615	0.466282	0.565625	0.364487	0.645115	0.482973	0.732973	0.490394	0.434949	0.797979	0.696305	0.558604	0.448068	0.582581	0.677037	0.520792	0.725834	0.71569	0.640634	0.447473	0.363218	0.372562	0.563134	0.331016	0.690851	0.615462	0.31234	0.254117	0.582426	0.562731	0.430506	0.0892874	0.604902	0.569074	0.521453
TCGA-S9-A7IZ-01	0.49214	0.500235	0.429273	0.732681	0.168208	0.24165	0.156953	0.448083	0.0898448	0.427505	0.344638	0.408839	0.535522	0.643694	0.693759	0.408858	0.726701	0.460329	0.659572	0.375402	0.628868	0.432081	0.50026	0.811095	0.632689	0.482258	0.464024	0.714744	0.762548	0.346746	0.846905	0.695517	0.728762	0.375396	0.342588	0.310708	0.484431	0.453405	0.68168	0.535614	0.624625	0.471791	0.557786	0.536931	0.380404	0.660366	0.102088	0.533207	0.521771
TCGA-S9-A7J0-01	0.377614	0.315174	0.320389	0.467661	0.11347	0.318855	0.143666	0.318067	0.07096	0.332535	0.223683	0.495907	0.424906	0.591828	0.409067	0.24964	0.314497	0.0732918	0.525551	0.299038	0.274666	0.295538	0.482093	0.404537	0.513058	0.392474	0.243841	0.342524	0.49975	0.335225	0.619054	0.584916	0.4647	0.2242	0.14242	0.157351	0.444134	0.327862	0.569312	0.406752	0.533954	0.23	0.333575	0.349917	0.261515	0.064514	0	0.712747	0.431727
TCGA-S9-A7J1-01	0.34673	0.489057	0.228716	0.45856	0.13234	0.491044	0.136179	0.533893	0.405571	0.383549	0.35262	0.303795	0.464785	0.664445	0.388249	0.396446	0.43963	0.41115	0.470066	0.42932	0.652601	0.44207	0.379142	0.630193	0.552917	0.421315	0.40116	0.407508	0.521392	0.348881	0.870116	0.608724	0.645956	0.488439	0.351839	0.535498	0.433098	0.316073	0.579116	0.429443	0.465716	0.305642	0.421089	0.502888	0.386121	0.25904	0.396843	0.637005	0.42404
TCGA-S9-A7J2-01	0.344505	0.42013	0.641286	0.358072	0.154464	0.590785	0.145523	0.512427	0.416273	0.423406	0.171817	0.299667	0.565303	0.819638	0.240183	0.227295	0.403484	0.262119	0.401058	0.359159	0.593279	0.363555	0.4925	0.521862	0.437202	0.327628	0.275283	0.439245	0.403653	0.289602	0.765818	0.524425	0.608124	0.180708	0.180227	0.40085	0.33614	0.294387	0.479651	0.29457	0.353905	0.484751	0.302291	0.299725	0.155606	0.346263	0.160251	0.683939	0.301977
TCGA-S9-A7J3-01	0.283868	0.510707	0.42683	0.555803	0.310773	0.431565	0.605935	0.461255	0.475804	0.494864	0.313332	0.317183	0.333513	0.658729	0.316252	0.457547	0.435896	0.537496	0.421119	0.535397	0.44649	0.473011	0.441821	0.610758	0.531573	0.375894	0.364513	0.411767	0.574061	0.415814	0.78948	0.527912	0.58858	0.461258	0.53086	0.526266	0.521307	0.344234	0.488223	0.390656	0.46679	0.149915	0.388644	0.475608	0.321494	0.277894	0.128562	0.515867	0.336766
TCGA-S9-A7QW-01	0.210681	0.316845	0.592005	0.230578	0.0426493	0.343786	0.213931	0.521891	0.472808	0.30591	0.213526	0.421921	0.43931	0.78703	0.444295	0.488947	0.396674	0.311252	0.369442	0.240322	0.152406	0.358035	0.311234	0.206399	0.409302	0.309588	0.225943	0.568305	0.409146	0.186548	0.677471	0.452908	0.458282	0.185989	0.0846059	0.32776	0.315408	0.242578	0.434883	0.24963	0.339756	0.0864482	0	0.12909	0.129313	0	0	0.462513	0.201827
TCGA-S9-A7QX-01	0.369086	0.45157	0.448513	0.648884	0.188477	0.133211	0.31349	0.473721	0.373077	0.242165	0.229539	0.316626	0.460429	0.59022	0.411777	0.404301	0.424692	0.316419	0.636033	0.35883	0.646964	0.287634	0.470445	0.696048	0.627179	0.629275	0.370998	0.632629	0.704516	0.50854	0.755857	0.751878	0.548636	0.303352	0.267869	0.105705	0.551294	0.281365	0.684891	0.577944	0.686504	0.0912583	0.452228	0.459477	0.427926	0.243024	0.107148	0.415909	0.644058
TCGA-S9-A7QY-01	0.29297	0.239775	0.307712	0.371998	0.087136	0.320252	0.235696	0.468205	0.464067	0.356317	0.374429	0.593085	0.426214	0.810028	0.296034	0.349456	0.503135	0.508272	0.474018	0.333865	0.54663	0.376858	0.28209	0.483685	0.498901	0.40317	0.240918	0.379264	0.536097	0.328166	0.639147	0.506009	0.389457	0.401045	0.338618	0.503769	0.433114	0.323755	0.437145	0.337324	0.317267	0.464275	0.383145	0.320489	0.303772	0.262927	0.355603	0.619904	0.344914
TCGA-S9-A7QZ-01	0.236208	0.390079	0.311281	0.304978	0.156911	0.320756	0.271859	0.389841	0.250042	0.269127	0.301945	0.552669	0.254857	0.768954	0.270656	0.361788	0.415127	0.442006	0.414279	0.330928	0.436343	0.244919	0.368416	0.545518	0.366775	0.294884	0.231084	0.375807	0.580412	0.414929	0.813654	0.40713	0.456089	0.25146	0.282387	0.365641	0.309638	0.292032	0.314882	0.245857	0.346858	0.525069	0.473739	0.320207	0.213387	0.370698	0.0935582	0.581128	0.250493
TCGA-S9-A7R1-01	0.237265	0.389843	0.63112	0.143917	0.505949	0.429575	0.672367	0.681789	0.580781	0.600359	0.302358	0.189267	0.399252	0.711546	0.561823	0.178965	0.425824	0.534255	0.133375	0.513192	0.474343	0.234901	0.326401	0.482278	0.292607	0.0962341	0.259818	0.329829	0.503884	0.305605	0.752956	0.247344	0.458895	0.22548	0.104016	0.129782	0.145123	0.45147	0.293092	0.141502	0.227146	0.537412	0.460145	0.202758	0.136089	0.218428	0.118247	0.460739	0.139156
TCGA-S9-A7R2-01	0.526806	0.492775	0.439026	0.816294	0.244022	0.357692	0.216076	0.433687	0.319419	0.523998	0.767203	0.363151	0.487416	0.540716	0.5338	0.563639	0.768863	0.672839	0.725994	0.462299	0.715888	0.498193	0.769763	0.820228	0.843943	0.707067	0.5825	0.671551	0.834614	0.636656	0.42858	0.764218	0.506047	0.457772	0.410834	0.352235	0.749641	0.457666	0.734375	0.755906	0.473616	0.381935	0.706997	0.835124	0.702041	0.429551	0.305089	0.604832	0.657076
TCGA-S9-A7R3-01	0.497293	0.562903	0.526511	0.616107	0.265684	0.721714	0.485764	0.512467	0.376602	0.398133	0.410686	0.574969	0.351658	0.54928	0.767914	0.512572	0.583318	0.530946	0.515003	0.422041	0.439259	0.435096	0.438352	0.759406	0.633668	0.572176	0.433499	0.548897	0.693645	0.424084	0.883522	0.600233	0.655228	0.357325	0.352501	0.401043	0.444607	0.341333	0.710267	0.537994	0.650362	0	0.601584	0.512134	0.489368	0.60169	0.478086	0.638615	0.555239
TCGA-S9-A7R4-01	0.485893	0.48155	0.753189	0.598301	0.282626	0.67683	0.500153	0.584057	0.471255	0.577184	0.214353	0.502671	0.575401	0.463507	0.56648	0.672889	0.407523	0.527819	0.645618	0.600544	0.592579	0.349696	0.428196	0.903477	0.61345	0.611548	0.389193	0.758091	0.693974	0.580647	0.842529	0.726152	0.60864	0.38622	0.518729	0.431719	0.660502	0.441714	0.739724	0.576128	0.715737	0.0921101	0.337123	0.631908	0.512118	0.310248	0.377213	0.717777	0.560411
TCGA-S9-A7R7-01	0.583142	0.662776	0.447231	0.765344	0.399754	0.496216	0.120231	0.503979	0.210969	0.636019	0.531385	0.547997	0.789687	0.254355	0.601512	0.680624	0.773645	0.501926	0.758242	0.599354	0.899199	0.382917	0.822152	0.763328	0.698973	0.832067	0.649182	0.598981	0.874322	0.648523	0.44872	0.809633	0.725569	0.511081	0.388271	0.350001	0.716297	0.57128	0.805118	0.737271	0.76066	0	0.546498	0.819186	0.69378	0.438179	0.55578	0.776672	0.771182
TCGA-S9-A7R8-01	0.407126	0.591966	0.302087	0.697266	0.0497108	0.0908376	0.114872	0.378311	0.161422	0.450064	0.186806	0.440484	0.272746	0.353806	0.623678	0.450052	0.280903	0.586312	0.59887	0.366489	0.611375	0.485504	0.346847	0.662784	0.585309	0.576362	0.395529	0.586215	0.66186	0.450858	0.625275	0.659035	0.431755	0.420521	0.400571	0.439912	0.569235	0.366004	0.712268	0.549401	0.601393	0	0.424185	0.471012	0.486705	0.476469	0.118306	0.688823	0.671335
TCGA-S9-A89V-01	0.360411	0.527274	0.645475	0.545306	0.181152	0.597061	0.222901	0.267984	0.218863	0.401084	0.477777	0.345425	0.477011	0.446864	0.465876	0.492125	0.647802	0.353564	0.58381	0.494746	0.397528	0.465527	0.412827	0.812125	0.682777	0.464828	0.374837	0.589176	0.652806	0.422161	0.621753	0.70209	0.598916	0.426899	0.325177	0.398038	0.462044	0.345973	0.677609	0.497267	0.558452	0.651886	0.391805	0.700345	0.34604	0.333425	0.22263	0.717374	0.365507
TCGA-S9-A89Z-01	0.464593	0.645409	0.463357	0.693089	0.354518	0.700656	0.204146	0.375829	0.317687	0.49088	0.618199	0.477721	0.618612	0.759034	0.797917	0.556724	0.489058	0.430538	0.709597	0.566198	0.717132	0.474631	0.574235	0.580347	0.768877	0.738202	0.599778	0.583018	0.782789	0.561875	0.609279	0.724543	0.435125	0.480529	0.401336	0.263582	0.690205	0.450293	0.750444	0.764915	0.656858	0	0.961073	0.697475	0.680134	0.426906	0.18994	0.518976	0.721911
TCGA-TM-A7C3-01	0.625704	0.400692	0.370798	0.509975	0.308276	0.243445	0.261955	0.47505	0.409842	0.411568	0.485995	0.293223	0.394843	0.854823	0.516032	0.832227	0.800987	0.33651	0.598109	0.383352	0.48031	0.478545	0.631718	0.655215	0.468923	0.597858	0.315749	0.291084	0.467708	0.34263	0.465524	0.538079	0.388522	0.37351	0.474304	0.504796	0.518312	0.548193	0.476858	0.515973	1	0.0881852	0.327867	0.812846	0.685566	0.14735	0.329895	0.77199	0.368897
TCGA-TM-A7C4-01	0.212554	0.237445	0.409646	0.302368	0.106524	0.24523	0.110107	0.45336	0.312112	0.318919	0.244134	0.430833	0.482444	0.747254	0.280214	0.409818	0.414621	0.42034	0.460078	0.359552	0.392455	0.0171429	0.272822	0.457732	0.407787	0.371469	0.291559	0.425052	0.699609	0.602824	0.696012	0.569706	0.668435	0.208209	0.184405	0.30778	0.270318	0.309597	0.503398	0.27775	0.568444	0.733039	0.616258	0.311208	0.272201	0.0922551	0.192274	0.342582	0.291107
TCGA-TM-A7C5-01	0.11169	0.199652	0.657404	0.336245	0.192194	0.532445	0.343446	0.425071	0.110163	0.399961	0.446205	0.0767053	0.330719	0.554415	0.288554	0.257895	0.204776	0.313099	0.273216	0.419319	0.649549	0.270161	0.147748	0.512135	0.348903	0.279511	0.282963	0.455444	0.334263	0.126923	0.714678	0.373478	0.349207	0.231503	0.320623	0.392478	0.246149	0.357902	0.362749	0.208604	0.395799	0.184821	0.233661	0.296362	0.298696	0	0	0.539901	0.301626
TCGA-TM-A7CA-01	0.29818	0.510825	0.322316	0.467294	0.16019	0.427401	0.23261	0.520105	0.476421	0.350488	0.216735	0.725353	0.488954	0.739697	0.301811	0.42123	0.536932	0.234708	0.527074	0.337182	0.385632	0.357645	0.428129	0.484022	0.580884	0.475614	0.227693	0.469826	0.543192	0.377597	0.770721	0.596867	0.559714	0.352947	0.257191	0.248918	0.432405	0.272463	0.615336	0.429408	0.610256	0.474697	0.205989	0.330791	0.47905	0.0903842	0.188842	0.576153	0.465259
TCGA-TM-A7CF-01	0.239823	0.389161	0.421808	0.342001	0.116124	0.276332	0.0537646	0.438723	0.555754	0.252379	0.115975	0.264117	0.354452	0.805437	0.296424	0.293552	0.439106	0.334368	0.503391	0.324294	0.42715	0.290244	0.327607	0.480238	0.534121	0.401368	0.326756	0.451539	0.715344	0.459167	0.791218	0.59578	0.621864	0.284013	0.136815	0.374218	0.396175	0.244582	0.533432	0.339616	0.583638	0.778368	0.472578	0.352418	0.307575	0.102271	0	0.34068	0.405707
TCGA-TM-A7CF-02	0.273599	0.444322	0.204909	0.359046	0.0787314	0.170863	0.129328	0.402011	0.336224	0.0968136	0.162723	0.149087	0.230227	0.676264	0.363114	0.142649	0.489058	0.615796	0.504484	0.294126	0.544355	0.407334	0.33535	0.510788	0.555451	0.329252	0.27556	0.391215	0.496989	0.184182	0.662622	0.579283	0.457282	0.291019	0.162452	0.349192	0.273045	0.209734	0.405086	0.38921	0.560516	0	0.49825	0.295569	0.209428	0	0.108913	0.571745	0.264052
TCGA-TM-A84B-01	0.516462	0.430814	0.205829	0.385882	0.359585	0.0601694	0.270638	0.36811	0.347592	0.305623	0.568115	0.455406	0.446102	0.50032	0.361362	0.321434	0.664126	0.345382	0.473069	0.602469	0.421785	0.472366	0.759657	0.390649	0.412452	0.640955	0.289639	0.328968	0.29218	0.359228	0.450008	0.303423	0.458057	0.484209	0.504664	0.63129	0.366362	0.399843	0.413307	0.315638	0.43062	0	0.323335	0.64133	0.786804	0	0.432768	0.209134	0.188809
TCGA-TM-A84C-01	0.739452	0.509178	0.638405	0.547112	0.360047	0.686449	0.286781	0.426424	0.316055	0.836032	0.396868	0.497036	0.444256	0.548408	0.736889	0.357251	0.735252	0.243603	0.703963	0.460957	0.749922	0.540532	0.736815	0.455097	0.602282	0.576883	0.712259	0.471124	0.6482	0.523138	0.692118	0.735273	0.828952	0.431906	0.479183	0.538503	0.587318	0.845132	0.732204	0.551269	0.660079	0	0.166723	0.713166	0.391589	0.235025	0.446161	0.549759	0.523108
TCGA-TM-A84F-01	0.552054	0.519462	0.852096	0.815334	0.566536	0.916279	0.33707	0.767927	0.57873	0.701976	0.801275	0.738282	0.554129	0.675992	0.614282	0.707907	0.681211	0.578822	0.806441	0.647677	0.947695	0.67955	0.399018	0.866726	0.880329	0.771034	0.57322	0.614873	0.880602	0.64683	0.480217	0.866141	0.576872	0.525918	0.509348	0.504642	0.783632	0.352631	0.77557	0.813664	0.633956	0	0.579008	0.745694	0.661817	0.359214	0.320463	0.626049	0.716802
TCGA-TM-A84G-01	0.286816	0.388031	0.273121	0	0.0902671	0.274122	0.112854	0.384524	0.170322	0.297933	0.197652	0.247605	0.298349	0.474202	0.0457909	0.348897	0.236494	0.277065	0.190944	0.32927	0.514714	0.44342	0.442608	0.372402	0.295771	0.23123	0.221634	0.155582	0.212276	0.171584	0.831156	0.292854	0.480214	0.278824	0.266182	0.286465	0.175156	0.308952	0.271731	0.165074	0.397286	0.0774126	0.413962	0.319644	0.154857	0.176688	0	0.435517	0.120536
TCGA-TM-A84H-01	0.624518	0.537958	0.328964	0.496981	0	0.33712	0.205206	0.460694	0.423908	0.32651	0.21455	0.50454	0.647829	0.756728	0.412832	0.34308	0.440053	0.260204	0.474708	0.411052	0.381939	0.404109	0.341266	0.713125	0.548868	0.436822	0.366305	0.556201	0.542005	0.286967	0.791063	0.597457	0.566019	0.317743	0.0879922	0.236874	0.492976	0.303737	0.620673	0.399277	0.499408	0.349451	0.405528	0.5578	0.400694	0.419922	0.410295	0.78269	0.396731
TCGA-TM-A84I-01	0.337795	0.522333	0.594568	0.478046	0.377672	0.636181	0.0946668	0.296929	0.17305	0.458442	0.441442	0.393401	0.647163	0.149691	0.500665	0.301587	0.332477	0.286119	0.575547	0.292126	0.351812	0.387402	0.497427	0.51364	0.58307	0.570328	0.198447	0.444201	0.574032	0.40712	0.69879	0.597363	0.415242	0.351873	0.222835	0.144715	0.467452	0.314096	0.622946	0.460561	0.733464	0	0.350152	0.491335	0.446184	0	0.218943	0.703053	0.555653
TCGA-TM-A84J-01	0.153808	0.470019	0.516337	0.26303	0.301956	0.366418	0.137841	0.207099	0.087137	0.288301	0.306137	0.361435	0.351735	0.561428	0.575404	0.270307	0.309749	0.350289	0.338603	0.321889	0.476559	0.373423	0.432017	0.249965	0.414611	0.335717	0.276627	0.177763	0.431904	0.586302	0.641877	0.415889	0.348674	0.0903885	0.142549	0.298034	0.248735	0.465825	0.470707	0.341961	0.611385	0	0.081112	0.455373	0.263892	0.0811264	0.0986371	0.425256	0.396477
TCGA-TM-A84L-01	0.563918	0.531675	0.72792	0.642789	0.356446	0.806761	0.166212	0.512339	0.48338	0.669571	0.460111	0.72149	0.524963	0.675876	0.44668	0.695815	0.498471	0.291751	0.702239	0.388454	0.573161	0.468511	0.393973	0.915879	0.775701	0.678212	0.430683	0.639378	0.70669	0.558644	0.770768	0.757779	0.634764	0.465681	0.320869	0.258908	0.651642	0.340968	0.736128	0.693794	0.662969	0.258844	0.445374	0.605227	0.488559	0.0915132	0.498245	0.655168	0.571822
TCGA-TM-A84M-01	0.147394	0.418718	0.678673	0.0439795	0.304898	0.356057	0.397719	0.415799	0.449871	0.511489	0.0871191	0.301243	0.381593	0.652568	0.491303	0.107351	0.154469	0.222561	0.469893	0.283086	0.860344	0.284034	0.425866	0.385082	0.214096	0.172327	0.24719	0.240576	0.214007	0.153235	0.799767	0.24273	0.403293	0.229949	0.0889523	0.487153	0.13672	0.385685	0.271562	0.00340268	0.378816	0.0834252	0.472449	0.183579	0.313019	0.0805619	0.170585	0.46683	0.0933382
TCGA-TM-A84O-01	0.516387	0.410999	0.374556	0.60434	0.102479	0.207896	0.161226	0.400378	0.446735	0.594703	0.50992	0.488264	0.428392	0.678802	0.295044	0.404861	0.444582	0.356873	0.512287	0.435777	0.72893	0.336618	0.497729	0.714889	0.610018	0.476493	0.355959	0.385233	0.574003	0.442991	0.896757	0.640123	0.699123	0.481592	0.341356	0.429434	0.57078	0.336903	0.548494	0.482493	0.480525	0.156178	0	0.536226	0.558357	0.150818	0.293695	0.634609	0.49992
TCGA-TM-A84Q-01	0.358613	0.596884	0.746437	0.66463	0.476105	0.586992	0.216415	0.538289	0.38801	0.552493	0.471036	0.684309	0.470911	0.564005	0.567583	0.48419	0.537624	0.385042	0.737361	0.402937	0.738299	0.551361	0.436508	0.560297	0.689427	0.67203	0.507775	0.520794	0.690669	0.434221	0.612645	0.728218	0.532445	0.268251	0.189984	0.243153	0.575021	0.366158	0.736931	0.656999	0.511878	0.127184	0.366068	0.569917	0.509896	0.122819	0.202079	0.701132	0.644583
TCGA-TM-A84R-01	0.206455	0.228268	0.251404	0.327327	0.18594	0.319253	0.134535	0.292869	0.25268	0.197988	0.312662	0.172001	0.331565	0.86298	0.309648	0.217481	0.281562	0.459989	0.34152	0.271958	0.319915	0.143637	0.319312	0.452779	0.385866	0.278245	0.39299	0.370733	0.855097	0.614864	0.942824	0.470049	0.433158	0.307947	0.205164	0.255262	0.259109	0.294051	0.368301	0.207299	0.0649068	0.704763	0.58233	0.328326	0.405104	0	0.311148	0.155616	0.322061
TCGA-TM-A84S-01	0.413188	0.465289	0.373868	0.558004	0.169847	0.167565	0.12653	0.610471	0.496979	0.396682	0.466902	0.457582	0.587652	0.695774	0.29519	0.319276	0.578637	0.257518	0.509758	0.398557	0.561713	0.475051	0.457926	0.59154	0.634928	0.450885	0.400627	0.438596	0.543192	0.359978	0.7155	0.573676	0.64373	0.304495	0.217567	0.387059	0.50078	0.292943	0.560775	0.509062	0.45922	0.15551	0.463967	0.558487	0.41579	0.1998	0.292637	0.324493	0.3579
TCGA-TM-A84T-01	0.406718	0.409611	0.322522	0.489474	0.171866	0.133777	0.201026	0.489359	0.38352	0.332158	0.365916	0.345955	0.534881	0.538605	0.341209	0.487468	0.414063	0.279977	0.663898	0.336625	0.608362	0.404559	0.393772	0.642041	0.696091	0.606066	0.351351	0.550065	0.608176	0.477381	0.662684	0.66947	0.57018	0.338557	0.318871	0.270658	0.541172	0.239368	0.745491	0.578632	0.644939	0	0.336349	0.478461	0.454968	0	0.376311	0.706308	0.582119
TCGA-TQ-A7RF-01	0.497145	0.650445	0.57114	0.520431	0.14034	0.206827	0.417399	0.436793	0.302555	0.446285	0.399132	0.302526	0.322467	0.619514	0.636529	0.324532	0.484698	0.201054	0.511482	0.368895	0.504976	0.388451	0.385493	0.624586	0.590162	0.39888	0.353954	0.4854	0.603656	0.343072	0.818573	0.559445	0.591853	0.289339	0.177658	0.160959	0.492677	0.392161	0.599584	0.455977	0.423766	0.0897385	0.274652	0.347099	0.296866	0.199187	0.333994	0.645163	0.373528
TCGA-TQ-A7RG-01	0.344023	0.468043	0.424027	0.495668	0.163354	0.671774	0.217526	0.603634	0.462902	0.408929	0.44402	0.426872	0.405069	0.557631	0.382407	0.525144	0.475506	0.335909	0.499166	0.335194	0.615281	0.441425	0.526471	0.510768	0.585671	0.405062	0.369206	0.336684	0.522622	0.370249	0.78242	0.545818	0.593966	0.294471	0.249264	0.406949	0.525643	0.279262	0.574435	0.431065	0.464863	0	0.480464	0.515709	0.281853	0	0.193803	0.543724	0.362547
TCGA-TQ-A7RH-01	0.527417	0.505012	0.559667	0.637864	0.349508	0.613364	0.388113	0.597516	0.44122	0.511677	0.417772	1	0.500897	0.808769	0.463588	0.538016	0.568109	0.55685	0.677909	0.52951	0.575552	0.424372	0.333272	0.890124	0.710651	0.61712	0.44152	0.62089	0.748573	0.540776	0.637099	0.769006	0.562456	0.363589	0.320623	0.379355	0.720365	0.332375	0.760553	0.658498	0.542267	0.136553	0.520971	0.595787	0.390674	0.248234	0.504834	0.878514	0.564549
TCGA-TQ-A7RI-01	0.442107	0.446628	0.206543	0.511259	0.110982	0.103524	0.17949	0.540643	0.440254	0.311673	0.392951	0.588692	0.332769	0.623312	0.343837	0.333007	0.509235	0.581099	0.4686	0.408786	0.583735	0.102347	0.572106	0.521288	0.505309	0.463011	0.360588	0.382437	0.565478	0.316202	0.738123	0.533371	0.575163	0.318257	0.244437	0.485933	0.526652	0.338782	0.567797	0.411989	0.364227	0	0.575105	0.478919	0.303047	0.575207	0.22963	0.642822	0.450124
TCGA-TQ-A7RJ-01	0.520836	0.495858	0.296746	0.6339	0.087548	0.406528	0.240953	0.471135	0.359837	0.273201	0.335869	0.485098	0.494772	0.604499	0.386156	0.526503	0.471551	0.335603	0.675624	0.366186	0.500019	0.383247	0.436927	0.78631	0.712125	0.569524	0.479063	0.57562	0.781244	0.534486	0.942467	0.725495	0.626572	0.445062	0.239637	0.258754	0.679516	0.318189	0.718646	0.627063	0.581106	0.21607	0.419928	0.515339	0.362336	0.491226	0.253692	0.711668	0.575864
TCGA-TQ-A7RK-01	0.374944	0.423142	0.282418	0.452112	0.200079	0.604629	0.102662	0.533517	0.44128	0.460041	0.223378	0.568065	0.41404	0.575398	0.436993	0.40648	0.265779	0.326901	0.486032	0.234726	0.389111	0.365354	0.190987	0.564517	0.546026	0.494026	0.268862	0.420215	0.553477	0.18147	0.744267	0.569666	0.506757	0.222862	0.15459	0.214094	0.438411	0.236928	0.579772	0.461142	0.542184	0	0.326399	0.438009	0.373807	0.0845618	0	0.637499	0.486282
TCGA-TQ-A7RK-02	0.432699	0.420695	0.444427	0.494631	0.269673	0.618911	0.187265	0.527776	0.430573	0.46284	0.282739	0.385925	0.559908	0.573538	0.474452	0.387142	0.217111	0.386782	0.616324	0.394031	0.581675	0.362722	0.231108	0.719505	0.62203	0.570738	0.355404	0.510565	0.631235	0.421122	0.723576	0.684351	0.510087	0.298009	0.253364	0.339047	0.552634	0.252705	0.678141	0.558886	0.604765	0	0.35553	0.526408	0.382413	0.0831828	0.202481	0.726666	0.565488
TCGA-TQ-A7RM-01	0.260808	0.225067	0.295689	0.178331	0.0673769	0.372421	0.313261	0.181517	0.200904	0.126841	0.314641	0.302819	0.414937	0.46062	0.393409	0.179345	0.250351	0	0.386744	0.249538	0.172951	0.439865	0.4743	0.335116	0.334611	0.226865	0	0.199896	0.226537	0.2279	0.673949	0.306615	0.363397	0	0.132728	0.0909896	0.199577	0.244891	0.42293	0.208163	0.587244	0	0.377534	0.341622	0.167873	0	0.262085	0.66735	0.219524
TCGA-TQ-A7RN-01	0.279382	0.394503	0.54729	0.418531	0.0790116	0.282759	0.19125	0.505685	0.419966	0.350267	0.197199	0.528081	0.459045	0.67607	0.213653	0.404521	0.369029	0.403467	0.412755	0.333333	0.699755	0.323045	0.456585	0.547618	0.408739	0.3064	0.313936	0.399851	0.397545	0.249962	0.728549	0.554818	0.551458	0.252706	0.239325	0.348806	0.383768	0.324736	0.468061	0.276375	0.391588	0.160153	0.270766	0.388186	0.247382	0.330909	0.230474	0.509282	0.320612
TCGA-TQ-A7RO-01	0.321889	0.491646	0.432988	0.319511	0.279544	0.182038	0.495761	0.639208	0.433495	0.494536	0.428746	0.401113	0.436593	0.683219	0.458817	0.389111	0.322946	0.440351	0.363248	0.391948	0.505715	0.421297	0.514237	0.500267	0.347442	0.231632	0.332388	0.439033	0.54827	0.429297	0.909791	0.387239	0.669983	0.359199	0.257801	0.440862	0.346876	0.358126	0.429308	0.290815	0.437502	1	0.356038	0.309623	0.234842	0.086852	0.105599	0.555521	0.211789
TCGA-TQ-A7RP-01	0.489248	0.471973	0.515477	0.599501	0.349673	0.223332	0.423029	0.470743	0.221093	0.531139	0.557869	0.363402	0.397714	0.876543	0.66697	0.514031	0.976798	0.478402	0.591915	0.438486	0.660978	0.510911	0.604602	0.764378	0.533853	0.452524	0.410589	0.628382	0.629161	0.38781	0.759271	0.57876	0.45517	0.416772	0.391943	0.39529	0.608681	0.399549	0.565649	0.549453	0.687908	0.178608	0.421702	0.542373	0.393432	0.725557	0.412374	0.158726	0.370982
TCGA-TQ-A7RQ-01	0.198447	0.393303	0.642542	0.183946	0.0994216	0.510246	0.431465	0.551797	0.395626	0.409322	0.327642	0.344783	0.306423	0.708562	0.400548	0.18688	0.396438	0.363207	0.368307	0.318205	0.558933	0.263757	0.243912	0.428331	0.29498	0.102476	0.354892	0.322078	0.5385	0.42043	0.879721	0.358469	0.382652	0.279727	0.165449	0.474903	0.321257	0.334576	0.315403	0.110772	0.288447	0.41417	0.33772	0.206826	0.186951	0.0658366	0.193392	0.549174	0.239576
TCGA-TQ-A7RR-01	0.49937	0.449663	0.591833	0.619409	0.211384	0.476917	0.181847	0.579685	0.45446	0.476395	0.248396	0.477804	0.565483	0.630306	0.426381	0.360729	0.584771	0.426992	0.713836	0.431169	0.607526	0.329179	0.33778	0.799386	0.672655	0.562165	0.336761	0.581378	0.7251	0.525792	0.749263	0.770723	0.629023	0.347381	0.229127	0.225664	0.609248	0.301438	0.669479	0.637553	0.686366	0.148946	0.5251	0.603114	0.39613	0.345908	0.100755	0.804913	0.52419
TCGA-TQ-A7RU-01	0.273914	0.427802	0.226531	0.26969	0.0727411	0.160926	0.22046	0.321638	0.294114	0.281038	0.387617	0.387571	0.333538	0.69219	0.107175	0.261173	0.404329	0.337303	0.393068	0.314356	0.517688	0.333108	0.498467	0.483051	0.373733	0.289075	0.29333	0.217346	0.303452	0.317453	0.79052	0.386823	0.476392	0.232086	0.18456	0.364639	0.196298	0.303541	0.387073	0.279037	0.299595	0.197081	0.384419	0.310662	0.182244	0.0819006	0.41757	0.527226	0.319546
TCGA-TQ-A7RV-01	0.390794	0.521603	0.241402	0.539648	0.141609	0.165939	0.113422	0.419154	0.48109	0.375212	0.257175	0.473467	0.443693	0.719257	0.421837	0.360949	0.504318	0.409065	0.539792	0.308026	0.474868	0.39877	0.490757	0.665042	0.567826	0.386992	0.344803	0.486733	0.6152	0.344861	0.770272	0.608093	0.5835	0.343929	0.247564	0.314958	0.507165	0.272099	0.58572	0.430712	0.608412	0.287036	0.302678	0.394262	0.250342	0.302732	0.0915188	0.588316	0.482367
TCGA-TQ-A7RV-02	0.498443	0.524898	0.692236	0.556904	0.213947	0.620056	0.344014	0.624147	0.541528	0.607384	0.511771	0.312958	0.591112	0.693139	0.695706	0.411437	0.635162	0.431411	0.658638	0.431422	0.611239	0.526419	0.568972	0.653096	0.554794	0.473752	0.433584	0.752958	0.68017	0.50752	0.951947	0.650196	0.754015	0.39901	0.323698	0.399848	0.482256	0.397516	0.743184	0.540903	0.546203	0.531483	0.549046	0.517541	0.396831	0.57032	0.260849	0.540834	0.435451
TCGA-TQ-A7RW-01	0.566958	0.603003	0.526623	0.777619	0.228828	0.665099	0.169807	0.482489	0.307682	0.399592	0.470327	0.68654	0.499103	0.604538	0.620773	0.540914	0.567484	0.574289	0.771118	0.45959	0.639345	0.385332	0.285022	0.946587	0.711133	0.702777	0.398046	0.691679	0.810897	0.487306	0.758573	0.802591	0.629056	0.53529	0.37544	0.432875	0.648662	0.394516	0.830018	0.648202	0.624708	0.0979056	0.547563	0.690324	0.649966	0.568836	0.354917	0.729611	0.655627
TCGA-TQ-A8XE-01	0.319424	0.535887	0.700553	0.463386	0.191946	0.573846	0.429829	0.275758	0.477138	0.487519	0.348221	0.754669	0.141294	0.416174	0.625608	0.40584	0.398702	0.436737	0.567011	0.267882	0.747104	0.428136	0.528465	0.506488	0.571754	0.467599	0.30487	0.483878	0.565707	0.37375	0.808984	0.555676	0.515336	0.244625	0.289277	0.359079	0.494979	0.281	0.64001	0.475917	0.45655	0	0.295551	0.537089	0.243899	0.270378	0	0.554076	0.441228
TCGA-TQ-A8XE-02	0.363803	0.574081	0.328956	0.660369	0.0687695	0.192549	0.221036	0.139657	0.312899	0.368252	0.459049	0.606599	0.190758	0.39244	0.445139	0.50052	0.613853	0.432193	0.607191	0.347981	0.81146	0.741462	0.641975	0.56109	0.624377	0.607556	0.44009	0.573744	0.672288	0.545238	0.701412	0.581335	0.590982	0.635177	0.652922	0.700913	0.630595	0.352435	0.703425	0.595557	0.450714	0	0.592215	0.671199	0.479383	0.180817	0.0934994	0.49379	0.607407
TCGA-VM-A8C8-01	0.41215	0.642938	0.112487	0.629765	0	0.119782	0.242013	0.456186	0.203194	0.378426	0.307623	0.363332	0.44846	0.847073	0.718245	0.486369	0.643983	0.43847	0.586497	0.279364	0.363921	0.431916	0.476797	0.610679	0.667413	0.612129	0.419228	0.548614	0.686779	0.493461	0.815392	0.629768	0.608527	0.242168	0.21819	0.24165	0.547541	0.309302	0.710527	0.606788	0.466707	0.171627	0.555013	0.51511	0.438149	0.218525	0.362114	0.674702	0.504408
TCGA-VM-A8C9-01	0.583086	0.338754	0.40686	0.824082	0.170136	0.497392	0.154875	0.481624	0.225901	0.679245	0.812879	0.420052	0.315521	0.718307	0.566382	0.615046	0.902209	0.666686	0.903544	0.233207	0.830994	0.714676	0.559956	0.653135	1	0.735982	0.626016	0.638575	0.836273	0.714533	0.293995	0.747371	0.460959	0.529872	0.4106	0.341346	0.669694	0.266716	0.801296	1	0.428831	0	0.501701	0.556426	0.738865	0.420535	0.480086	0.234924	0.746228
TCGA-VM-A8CA-01	0.543415	0.345884	0.729305	0.620637	0.22348	0.693168	0.622791	0.523124	0.429393	0.532893	0.496565	0.389314	0.308755	0.821808	0.341322	0.533958	0.610575	0.545156	0.575432	0.381453	0.409423	0.545902	0.378706	0.692561	0.694254	0.512871	0.495766	0.469732	0.646669	0.778043	0.659721	0.588363	0.450542	0.447233	0.330717	0.299588	0.584149	0.305391	0.583843	0.519288	0.377495	0.507566	0.590586	0.422211	0.495394	0.341118	0.648162	0.280797	0.456729
TCGA-VM-A8CB-01	0.242288	0.383772	0.220425	0.283856	0.079267	0.372403	0.360251	0.211022	0.0957681	0.160279	0.338812	0.487232	0.174048	0.808246	0.198384	0.169591	0.283218	0.137484	0.244891	0.327674	0.51691	0.330049	0.115018	0.426904	0.392154	0.158593	0.457625	0.149707	0.360068	0.21786	0.666175	0.319545	0.173208	0.12709	0.05976	0.332537	0.254379	0.333805	0.261034	0.259009	0.185362	0	0.472933	0.248124	0.241855	0.0902713	0.494362	0.335851	0.444204
TCGA-VM-A8CD-01	0.39135	0.809973	0.636642	0.817465	0.318246	0.559736	0.425971	0.526775	0.456232	0.616271	0.500797	0.581133	0.217643	0.577645	0.601934	0.517029	0.806259	0.898493	0.816371	0.42713	0.855271	0.936828	0.714642	0.404636	0.699	0.813163	0.724269	0.489411	0.699567	0.722784	0.6009	0.618287	0.690092	0.989484	0.996549	1	0.685065	0.728728	0.678627	0.669834	0.570701	0.170408	0.44689	0.856698	0.657645	0.259992	0.316109	0.426554	0.485963
TCGA-VM-A8CE-01	0.4361	0.489175	0.384567	0.347871	0.191403	0.342044	0.293412	0.654333	0.613941	0.671613	0.30475	0.274619	0.459788	0.662256	0.385182	0.361129	0.596583	0.414244	0.407223	0.412533	0.581383	0.442325	0.465216	0.659554	0.513689	0.406164	0.35069	0.355891	0.460656	0.391714	0.696773	0.545442	0.574421	0.209341	0.221849	0.318348	0.439878	0.31041	0.48543	0.453579	0.370365	0.141714	0.355167	0.441742	0.307801	0.0783362	0.223198	0.670752	0.347158
TCGA-VM-A8CF-01	0.668601	0.457147	0.374444	0.907032	0.165422	0.354465	0.469179	0.433238	0.351694	0.529655	0.614174	0.178458	0.411374	0.692248	0.441293	0.370423	0.784376	0.46698	0.833113	0.381099	0.676411	0.604739	0.367762	0.663101	0.964123	0.708989	0.697946	0.506212	0.86398	0.754385	0.484298	0.78608	0.460475	0.471431	0.271489	0.214235	0.797585	0.327077	0.7071	0.962394	0.527678	0	0.611291	0.53642	0.699949	0.214187	0.552211	0.364952	0.719587
TCGA-VM-A8CH-01	0.425349	0.424742	0.341039	0.677385	0.0789704	0.428683	0.28116	0.425151	0.407184	0.395296	0.318154	0.344783	0.489415	0.17513	0.513241	0.424169	0.265492	0.461643	0.520464	0.450893	0.614251	0.467912	0.486735	0.55265	0.499839	0.561629	0.427185	0.511898	0.612682	0.486536	0.773297	0.573783	0.58787	0.376527	0.415465	0.311196	0.58582	0.324301	0.650809	0.561548	0.601393	0	0.778095	0.49572	0.46815	0.575175	0.109285	0.585444	0.568703
TCGA-VV-A829-01	0.0842911	0.541747	0.640323	0.594605	0.202394	0.43709	0.379303	0.204953	0.244527	0.452893	0.342542	0.476703	0.416346	0.74735	0.589975	0.668932	0.0481099	0.311637	0.316472	0.392759	0.55215	0.286509	0.536108	0.582387	0.510632	0.458274	0.543207	0.501752	0.376404	0.24473	0.862514	0.420462	0.493211	0.318257	0.209173	0.246491	0.344511	0.468502	0.485893	0.338717	0.421894	0	0.504668	0.456289	0.529294	0.138834	0.410276	0.509758	0.49077
TCGA-VV-A86M-01	0.367529	0.549183	0.544048	0.63112	0.0891053	0.41879	0.249635	0.427898	0.388468	0.314566	0.447898	0.398505	0.307499	0.332533	0.624002	0.355133	0.31541	0.106176	0.622496	0.449171	0.474596	0.451474	0.542945	0.602655	0.629713	0.573874	0.343885	0.587831	0.615114	0.413506	0.822591	0.633564	0.428949	0.441541	0.357236	0.295068	0.56348	0.416678	0.739939	0.567049	0.73473	0	0.506281	0.509422	0.491079	0	0.331895	0.550784	0.653734
TCGA-VW-A7QS-01	0	0.434532	0.216589	0.298205	0.20532	0.166796	0.402349	0.255004	0.257578	0.418889	0.173156	0.484582	0.228766	0.470792	0.6032	0.130516	0.170539	0.0616997	0.341563	0.325307	0.703079	0.384087	0.289464	0.329609	0.431088	0.164432	0.348536	0.202504	0.29444	0.11396	0.697719	0.269609	0.404825	0.110848	0.025313	0.187796	0.19037	0.835866	0.266835	0.317913	0.223595	0	0.558286	0.374538	0.272272	0	0.0922247	0.271011	0.326533
TCGA-VW-A8FI-01	0.616269	0.252836	0.547282	0.682634	0.337849	0.366409	0.494607	0.754572	0.618739	0.545657	0.645963	0.426844	0.379568	0.804158	0.749059	0.35899	0.711256	0.479694	0.603843	0.504001	0.620821	0.886089	0.573816	0.524557	0.75248	0.73701	0.357964	0.435435	0.66628	0.462379	0.343181	0.683003	0.483519	0.698374	0.740902	0.68788	0.550316	0.472007	0.582181	0.654073	0.742933	0	0.407656	0.660878	0.909472	0	0.222022	0.597406	0.530078
TCGA-W9-A837-01	0.231295	0.417306	0.569661	0.354136	0.138248	0.331612	0.155528	0.447875	0.48108	0.228811	0.0560881	0.469227	0.420524	0.7427	0.412897	0.309602	0.409433	0.39098	0.379459	0.237828	0.435722	0.245804	0.449312	0.409589	0.399796	0.288091	0.322639	0.462523	0.666381	0.375442	0.81595	0.44148	0.605189	0.298963	0.187285	0.385274	0.240915	0.306849	0.452795	0.18817	0.346583	0.510839	0.493219	0.331056	0.184181	0.127964	0.209864	0.362958	0.29359
TCGA-WH-A86K-01	0.553815	0.396762	0.427295	0.496402	0.209126	0.387282	0.0965491	0.413485	0.604115	0.544788	0.451913	0.4498	0.56251	0.424486	0.344032	0.483591	0.581628	0.299898	0.601026	0.383656	0.517066	0.371399	0.212472	0.702665	0.686665	0.535321	0.345784	0.502189	0.509591	0.4011	0.892087	0.705657	0.540508	0.382848	0.343497	0.155399	0.569913	0.370756	0.616207	0.58787	0.723637	0.113405	0.284956	0.465781	0.520819	0.183655	0.291578	0.58817	0.41586
TCGA-WY-A858-01	0.604127	0.452252	0.423382	0.801168	0.259554	0.626722	0.169281	0.427473	0.338643	0.560273	0.513916	0.427527	0.481752	0.659059	0.551876	0.653582	0.511804	0.55566	0.795878	0.498088	0.802305	0.470371	0.468417	0.963011	0.784308	0.748257	0.55255	0.688057	0.78339	0.748384	0.620093	0.790788	0.511724	0.499411	0.49784	0.362777	0.703779	0.389876	0.838974	0.820575	0.636709	0.112954	0.354442	0.683808	0.695884	0.383004	0.549721	0.731495	0.583344
TCGA-WY-A859-01	0.238822	0.213136	0.645217	0.430031	0.162011	0.378291	0.289842	0.365236	0.245433	0.28453	0.109174	0.285678	0.380722	0.854048	0.409944	0.115366	0.246329	0.442153	0.443351	0.127117	0.221758	0.200525	0.229801	0.310253	0.442618	0.307726	0.359713	0.429583	0.857558	0.713898	0.812785	0.481329	0.42079	0.241859	0.152618	0.0112228	0.307352	0.197623	0.401807	0.305906	0.452586	0.718642	0.735572	0.150646	0.279511	0.0651269	0.0791842	0.490205	0.422895
TCGA-WY-A85A-01	0.387087	0.344166	0.726811	0.453241	0.0856611	0.529006	0.17458	0.545984	0.460871	0.48397	0.374154	0.494665	0.604721	0.78147	0.321753	0.366845	0.51613	0.311331	0.568577	0.37901	0.312762	0.52162	0.379091	0.640297	0.608033	0.502056	0.298769	0.532522	0.546811	0.298219	0.81339	0.658217	0.633023	0.456275	0.511567	0.447834	0.492046	0.254549	0.588909	0.468018	0.669135	0.311254	0.332027	0.450882	0.434107	0	0.268517	0.5658	0.438427
TCGA-WY-A85B-01	0.410333	0.471055	0.386924	0.67033	0.363178	0.602808	0.20407	0.585474	0.540751	0.437407	0.465318	0.518639	0.472679	0.117935	0.555105	0.506196	0.164591	0.362006	0.668468	0.415293	0.65987	0.403405	0.443111	0.647647	0.703424	0.668678	0.498027	0.563999	0.739418	0.549335	0.679721	0.712377	0.528865	0.377773	0.265585	0.152715	0.653282	0.295004	0.768616	0.659062	0.667593	0	0.406254	0.557008	0.491079	0.323264	0.393039	0.707955	0.695891
TCGA-WY-A85C-01	0.441569	0.521015	0.812421	0.498349	0.18341	0.703954	0.38172	0.374203	0.244716	0.475674	0.422063	0.424696	0.477036	0.622866	0.638655	0.456448	0.317285	0.272589	0.506553	0.379213	0.449736	0.342152	0.510684	0.738623	0.565426	0.479964	0.294716	0.504383	0.456193	0.339898	0.743088	0.589852	0.489518	0.300118	0.281622	0.296018	0.507307	0.46382	0.510624	0.46086	0.675493	0.143936	0.515602	0.451851	0.434107	0.396471	0.436494	0.650284	0.440146
TCGA-WY-A85D-01	0.516925	0.466301	0.570744	0.596566	0.264383	0.733145	0.244997	0.489183	0.643498	0.499447	0.259999	0.362119	0.451176	0.770775	0.485104	0.643108	0.681633	0.240283	0.648636	0.32756	0.569643	0.505752	0.41509	0.581595	0.722248	0.654645	0.434886	0.53284	0.668612	0.423815	0.774523	0.6565	0.515916	0.278126	0.160143	0.261207	0.529521	0.281112	0.684009	0.631312	0.456825	0	0.432732	0.500511	0.685994	0.159672	0.194137	0.594004	0.607422
TCGA-WY-A85E-01	0.398246	0.350285	0.534192	0.414877	0.324789	0.42077	0.209352	0.558451	0.442594	0.447892	0.315851	0.570339	0.427341	0.610524	0.37715	0.677946	0.612417	0.465586	0.538729	0.34731	0.437257	0.333648	0.476194	0.522694	0.506006	0.465022	0.239254	0.502507	0.518002	0.30522	0.777657	0.547146	0.53259	0.243002	0.268064	0.417196	0.397452	0.354944	0.425373	0.350071	0.683696	0.428299	0.363988	0.468828	0.429067	0.301039	0.260614	0.665118	0.322331
[truncated: 19 more columns]

## Sheet: Description
Supplementary Table S2	Expression and clinical LGG data from TCGA (min 0 and max 1 normalized scale of log2-transformed of RPKM value). Group column indicates clustered by agglomerative clustering using ward and euclidean distance.
