# Supplementary material for: Upregulation of the NLRC4 inflammasome contributes to poor prognosis in glioma patients
Source: Sci Rep. 2019 May 27;9:7895. doi: 10.1038/s41598-019-44261-9 (PMC6536517; doi:10.1038/s41598-019-44261-9)
Supplement: Supplementary file 4 — Supplementary Table S3 [file 41598_2019_44261_MOESM4_ESM.xlsx]

## Sheet: Table S3
Genes	Group 0	Group 1	Group 2	P-value
NOD1	0.312863	0.463581	0.572483	5.47825e-74
NFKB1	0.403715	0.495462	0.629335	1.86438e-48
IL1B	0.410972	0.553937	0.632374	1.4714e-24
IL18	0.39432	0.616824	0.762638	7.70568e-83
IL6	0.164864	0.271249	0.421982	4.16229e-38
TNF	0.353092	0.479873	0.512019	7.71858e-18
CXCL1	0.277907	0.300079	0.322414	0.0700494
CXCL2	0.421782	0.486833	0.483221	4.77182e-08
CXCL3	0.315847	0.376683	0.387712	5.28762e-06
CCL2	0.364945	0.515082	0.636975	3.27815e-51
CCL5	0.333497	0.457902	0.640116	3.47841e-48
NOD2	0.362066	0.424571	0.626644	5.76046e-31
TAB2	0.382285	0.492359	0.562343	5.4025e-29
MAPK11	0.658976	0.58404	0.491056	7.8241e-15
JUN	0.349765	0.50033	0.544132	1.20012e-33
CARD6	0.353667	0.532426	0.684346	2.65337e-67
TRIP6	0.40492	0.57617	0.671627	2.2759e-40
BIRC3	0.393671	0.457562	0.574202	1.51107e-18
CARD9	0.385745	0.599369	0.730197	5.99324e-90
TNFAIP3	0.351019	0.445563	0.595332	4.10737e-59
IKBKE	0.493472	0.599543	0.826943	1.94897e-46
IRF7	0.322996	0.472638	0.625181	1.48589e-52
ANTXR2	0.386603	0.484004	0.636569	2.64493e-32
NLRP1	0.481371	0.644791	0.731309	1.46652e-44
PYCARD	0.456579	0.65085	0.738327	1.90322e-77
CASP1	0.365569	0.609772	0.802658	2.67925e-130
CTSB	0.332756	0.448609	0.60926	2.02888e-73
NLRP3	0.395535	0.561642	0.628356	1.07047e-63
TRPM2	0.55312	0.676474	0.794954	7.64909e-36
TRPV2	0.394933	0.52698	0.694637	2.08497e-48
PLCB1	0.764865	0.690651	0.578471	3.09328e-16
PLCB2	0.461464	0.640762	0.765538	4.93384e-80
ITPR2	0.503445	0.577537	0.621421	6.68228e-15
OAS1	0.29986	0.451737	0.616989	6.50908e-64
OAS2	0.250015	0.388364	0.610471	8.12087e-67
OAS3	0.332015	0.386158	0.562464	1.47282e-23
RIPK3	0.356408	0.569115	0.741933	2.6077e-107
NAMPT	0.324746	0.396072	0.607384	1.21673e-55
CYBB	0.47994	0.677867	0.801653	1.60952e-91
CYBA	0.327549	0.571402	0.734902	1.61465e-97
CARD8	0.395219	0.571468	0.643293	1.7126e-46
PYDC1	0.291849	0.170043	0.0538093	2.66862e-14
MEFV	0.4169	0.468026	0.633038	6.80828e-22
CASP8	0.379344	0.570527	0.794677	1.24198e-96
CARD16	0.317486	0.527939	0.719205	1.34593e-92
NLRP6	0.158522	0.241391	0.428125	1.91663e-25
NLRP12	0.245846	0.343794	0.495959	1.5536e-23
NAIP	0.446852	0.548662	0.705922	9.59043e-32
NLRC4	0.345488	0.517583	0.693348	5.6964e-86
PRKCD	0.574964	0.724786	0.821046	7.78865e-43
GBP2	0.292243	0.476583	0.632547	1.49352e-80
GBP5	0.224439	0.382892	0.631408	2.1005e-105
IFI16	0.435731	0.571193	0.719696	8.52161e-64
GBP1	0.279875	0.439725	0.650056	1.84636e-94
GBP3	0.438464	0.602998	0.771802	1.60484e-49
GBP4	0.388758	0.483104	0.650726	5.48783e-41
CASP5	0.123008	0.272075	0.613596	2.90505e-86
CASP4	0.274003	0.480334	0.71201	4.1935e-112
GSDMD	0.357718	0.523705	0.659125	3.07053e-57
STAT1	0.274444	0.359997	0.586787	2.28521e-52
IRF9	0.310266	0.411999	0.525982	4.05543e-26
TLR4	0.580165	0.676956	0.702853	1.32811e-12
MYD88	0.530231	0.628588	0.809879	5.37878e-40
TMEM173	0.31923	0.446245	0.567606	1.98906e-68

## Sheet: Description
Supplementary Table S3	Average values and p-values of 64 genes. The 64 genes were extracted by ANOVA test for each group and adjusted with Bonferroni corrections for multiple comparisons.
